# Supplementary material for: Theoretical Insights into the Oxidative Stress-Relieving Properties of Pinocembrin—An Isolated Flavonoid from Honey and Propolis
Source: J Phys Chem B. 2023 Oct 10;127(41):8769–79. doi: 10.1021/acs.jpcb.3c03545 (PMC10591471; doi:10.1021/acs.jpcb.3c03545)
Supplement: Supplementary file 1 — jp3c03545_si_001.zip [file jp3c03545_si_001.zip]

Archive with 262 entries (127 files):
- xyz/
- xyz/.DS_Store
- __MACOSX/xyz/._.DS_Store
- xyz/pet/
- xyz/water/
- xyz/pet/.DS_Store
- __MACOSX/xyz/pet/._.DS_Store
- xyz/pet/aIP/
- xyz/pet/HAT/
- xyz/pet/PA/
- xyz/pet/pinocembrin.log.final.opt.xyz
- xyz/pet/RAF/
- xyz/pet/vIP/
- xyz/pet/vol/
- xyz/water/.DS_Store
- __MACOSX/xyz/water/._.DS_Store
- xyz/water/aIP/
- xyz/water/BDE/
- xyz/water/biomolecules/
- xyz/water/Cu_II/
- xyz/water/Fe_III/
- xyz/water/PA/
- xyz/water/pinocembrin.log.final.opt.xyz
- xyz/water/RAF/
- xyz/water/vIP/
- xyz/water/vol/
- xyz/pet/aIP/pinocembrin.log.final.opt.xyz
- xyz/pet/HAT/C5/
- xyz/pet/HAT/C7/
- xyz/pet/PA/C5/
- xyz/pet/PA/C7/
- xyz/pet/RAF/OOH/
- xyz/pet/vIP/pinocembrin.log.final.opt.xyz
- xyz/pet/vol/volume.log.final.opt.xyz
- xyz/water/aIP/pinocembrin.log.final.opt.xyz
- xyz/water/BDE/C5/
- xyz/water/BDE/C7/
- xyz/water/biomolecules/2dG-C4p/
- xyz/water/biomolecules/His/
- xyz/water/biomolecules/Leu/
- xyz/water/biomolecules/Met/
- xyz/water/Cu_II/2x/
- xyz/water/Cu_II/aEA/
- xyz/water/Cu_II/CuII-C4C5.log.final.opt.xyz
- xyz/water/Cu_II/vEA/
- xyz/water/Cu_II/volume/
- xyz/water/Fe_III/2x/
- xyz/water/Fe_III/aEA/
- xyz/water/Fe_III/FeIII_C4C5.log.final.opt.xyz
- xyz/water/Fe_III/vEA/
- xyz/water/Fe_III/volume/
- xyz/water/PA/C5/
- xyz/water/PA/C7/
- xyz/water/RAF/.DS_Store
- __MACOSX/xyz/water/RAF/._.DS_Store
- xyz/water/RAF/OOH/
- xyz/water/vIP/pinocembrin.log.final.opt.xyz
- xyz/water/vol/vol.log.final.opt.xyz
- xyz/pet/HAT/C5/C5.log.final.opt.xyz
- xyz/pet/HAT/C5/TS/
- xyz/pet/HAT/C7/C7.log.final.opt.xyz
- xyz/pet/HAT/C7/TS/
- xyz/pet/PA/C5/C5.log.final.opt.xyz
- xyz/pet/PA/C7/C7.log.final.opt.xyz
- xyz/pet/RAF/OOH/C1p/
- xyz/pet/RAF/OOH/C2p/
- xyz/pet/RAF/OOH/C3p/
- xyz/pet/RAF/OOH/C4/
- xyz/pet/RAF/OOH/C4a/
- xyz/pet/RAF/OOH/C4p/
- xyz/pet/RAF/OOH/C5/
- xyz/pet/RAF/OOH/C5p/
- xyz/pet/RAF/OOH/C6/
- xyz/pet/RAF/OOH/C6p/
- xyz/pet/RAF/OOH/C7/
- xyz/pet/RAF/OOH/C8/
- xyz/pet/RAF/OOH/C8a/
- xyz/water/BDE/C5/C5.log.final.opt.xyz
- xyz/water/BDE/C5/TS/
- xyz/water/BDE/C7/C7.log.final.opt.xyz
- xyz/water/BDE/C7/TS/
- xyz/water/biomolecules/2dG-C4p/C5/
- xyz/water/biomolecules/2dG-C4p/C7/
- xyz/water/biomolecules/His/C5/
- xyz/water/biomolecules/His/C7/
- xyz/water/biomolecules/Leu/C5/
- xyz/water/biomolecules/Leu/C7/
- xyz/water/biomolecules/Met/C5/
- xyz/water/biomolecules/Met/C7/
- xyz/water/Cu_II/2x/2x.log.final.opt.xyz
- xyz/water/Cu_II/2x/aEA/
- xyz/water/Cu_II/2x/vEA/
- xyz/water/Cu_II/aEA/aEA.log.final.opt.xyz
- xyz/water/Cu_II/vEA/vEA.log.final.opt.xyz
- xyz/water/Cu_II/volume/vol.log.final.opt.xyz
- xyz/water/Fe_III/2x/.DS_Store
- __MACOSX/xyz/water/Fe_III/2x/._.DS_Store
- xyz/water/Fe_III/2x/2x.log.final.opt.xyz
- xyz/water/Fe_III/2x/aEA/
- xyz/water/Fe_III/2x/vEA/
- xyz/water/Fe_III/2x/vol/
- xyz/water/Fe_III/aEA/aEA.log.final.opt.xyz
- xyz/water/Fe_III/vEA/vEA.log.final.opt.xyz
- xyz/water/Fe_III/volume/vol.log.final.opt.xyz
- xyz/water/PA/C5/C5.log.final.opt.xyz
- xyz/water/PA/C7/.DS_Store
- __MACOSX/xyz/water/PA/C7/._.DS_Store
- xyz/water/PA/C7/aIP/
- xyz/water/PA/C7/biomolecules/
- xyz/water/PA/C7/C7.log.final.opt.xyz
- xyz/water/PA/C7/Cu_II/
- xyz/water/PA/C7/Fe_III/
- xyz/water/PA/C7/HAT/
- xyz/water/PA/C7/PA/
- xyz/water/PA/C7/RAF/
- xyz/water/PA/C7/vIP/
- xyz/water/PA/C7/vol/
- xyz/water/RAF/OOH/C1p/
- xyz/water/RAF/OOH/C2p/
- xyz/water/RAF/OOH/C3p/
- xyz/water/RAF/OOH/C4/
- xyz/water/RAF/OOH/C4a/
- xyz/water/RAF/OOH/C4p/
- xyz/water/RAF/OOH/C5/
- xyz/water/RAF/OOH/C5p/
- xyz/water/RAF/OOH/C6/
- xyz/water/RAF/OOH/C6p/
- xyz/water/RAF/OOH/C7/
- xyz/water/RAF/OOH/C8/
- xyz/water/RAF/OOH/C8a/
- xyz/pet/HAT/C5/TS/TS.log.final.opt.xyz
- xyz/pet/HAT/C7/TS/TS.log.final.opt.xyz
- xyz/pet/RAF/OOH/C1p/C1p.log.final.opt.xyz
- xyz/pet/RAF/OOH/C2p/C2p.log.final.opt.xyz
- xyz/pet/RAF/OOH/C3p/C3p.log.final.opt.xyz
- xyz/pet/RAF/OOH/C4/C4.log.final.opt.xyz
- xyz/pet/RAF/OOH/C4a/C4a.log.final.opt.xyz
- xyz/pet/RAF/OOH/C4p/C4p.log.final.opt.xyz
- xyz/pet/RAF/OOH/C5/C5.log.final.opt.xyz
- xyz/pet/RAF/OOH/C5p/C5p.log.final.opt.xyz
- xyz/pet/RAF/OOH/C6/C6.log.final.opt.xyz
- xyz/pet/RAF/OOH/C6p/C6p.log.final.opt.xyz
- xyz/pet/RAF/OOH/C7/C7.log.final.opt.xyz
- xyz/pet/RAF/OOH/C8/C8.log.final.opt.xyz
- xyz/pet/RAF/OOH/C8a/C8a.log.final.opt.xyz
- xyz/water/BDE/C5/TS/TS.log.final.opt.xyz
- xyz/water/BDE/C7/TS/TS.log.final.opt.xyz
- xyz/water/biomolecules/2dG-C4p/C5/QST2.log.final.opt.xyz
- xyz/water/biomolecules/2dG-C4p/C7/QST2.log.final.opt.xyz
- xyz/water/biomolecules/His/C5/TS.log.final.opt.xyz
- xyz/water/biomolecules/His/C7/QST2.log.final.opt.xyz
- xyz/water/biomolecules/Leu/C5/TS.log.final.opt.xyz
- xyz/water/biomolecules/Leu/C7/QST2.log.final.opt.xyz
- xyz/water/biomolecules/Met/C5/QST2.log.final.opt.xyz
- xyz/water/biomolecules/Met/C7/QST2.log.final.opt.xyz
- xyz/water/Cu_II/2x/aEA/aEA.log.final.opt.xyz
- xyz/water/Cu_II/2x/vEA/vEA.log.final.opt.xyz
- xyz/water/Fe_III/2x/aEA/aEA.log.final.opt.xyz
- xyz/water/Fe_III/2x/vEA/vEA.log.final.opt.xyz
- xyz/water/Fe_III/2x/vol/vol.log.final.opt.xyz
- xyz/water/PA/C7/aIP/C7.log.final.opt.xyz
- xyz/water/PA/C7/biomolecules/2dG-C4p/
- xyz/water/PA/C7/biomolecules/Cys/
- xyz/water/PA/C7/biomolecules/His/
- xyz/water/PA/C7/biomolecules/Leu/
- xyz/water/PA/C7/biomolecules/Met/
- xyz/water/PA/C7/biomolecules/Tyr/
- xyz/water/PA/C7/Cu_II/2x/
- xyz/water/PA/C7/Cu_II/aEA/
- xyz/water/PA/C7/Cu_II/CuII-C4C5.log.final.opt.xyz
- xyz/water/PA/C7/Cu_II/vEA/
- xyz/water/PA/C7/Cu_II/volume/
- xyz/water/PA/C7/Fe_III/2x/
- xyz/water/PA/C7/Fe_III/aEA/
- xyz/water/PA/C7/Fe_III/FeIII_C4C5.log.final.opt.xyz
- xyz/water/PA/C7/Fe_III/vEA/
- xyz/water/PA/C7/Fe_III/volume/
- xyz/water/PA/C7/HAT/C5/
- xyz/water/PA/C7/PA/C5/
- xyz/water/PA/C7/RAF/.DS_Store
- __MACOSX/xyz/water/PA/C7/RAF/._.DS_Store
- xyz/water/PA/C7/RAF/OOH/
- xyz/water/PA/C7/vIP/C7.log.final.opt.xyz
- xyz/water/PA/C7/vol/vol.log.final.opt.xyz
- xyz/water/RAF/OOH/C1p/C1p.log.final.opt.xyz
- xyz/water/RAF/OOH/C2p/C2p.log.final.opt.xyz
- xyz/water/RAF/OOH/C3p/C3p.log.final.opt.xyz
- xyz/water/RAF/OOH/C4/C4.log.final.opt.xyz
- xyz/water/RAF/OOH/C4a/C4a.log.final.opt.xyz
- xyz/water/RAF/OOH/C4p/C4p.log.final.opt.xyz
- xyz/water/RAF/OOH/C5/C5.log.final.opt.xyz
- xyz/water/RAF/OOH/C5p/C5p.log.final.opt.xyz
- xyz/water/RAF/OOH/C6/C6.log.final.opt.xyz
- xyz/water/RAF/OOH/C6p/C6p.log.final.opt.xyz
- xyz/water/RAF/OOH/C7/C7.log.final.opt.xyz
- xyz/water/RAF/OOH/C8/C8.log.final.opt.xyz
- xyz/water/RAF/OOH/C8a/C8a.log.final.opt.xyz
- xyz/water/PA/C7/biomolecules/2dG-C4p/C5/
- xyz/water/PA/C7/biomolecules/Cys/C5/
- xyz/water/PA/C7/biomolecules/His/C5/
- xyz/water/PA/C7/biomolecules/Leu/C5/
- xyz/water/PA/C7/biomolecules/Met/C5/
- xyz/water/PA/C7/biomolecules/Tyr/C5/
- xyz/water/PA/C7/Cu_II/2x/2x.log.final.opt.xyz
- xyz/water/PA/C7/Cu_II/2x/aEA/
- xyz/water/PA/C7/Cu_II/2x/vEA/
- xyz/water/PA/C7/Cu_II/aEA/aEA.log.final.opt.xyz
- xyz/water/PA/C7/Cu_II/vEA/vEA.log.final.opt.xyz
- xyz/water/PA/C7/Cu_II/volume/vol.log.final.opt.xyz
- xyz/water/PA/C7/Fe_III/2x/.DS_Store
- __MACOSX/xyz/water/PA/C7/Fe_III/2x/._.DS_Store
- xyz/water/PA/C7/Fe_III/2x/2x.log.final.opt.xyz
- xyz/water/PA/C7/Fe_III/2x/aEA/
- xyz/water/PA/C7/Fe_III/2x/vEA/
- xyz/water/PA/C7/Fe_III/2x/vol/
- xyz/water/PA/C7/Fe_III/aEA/aEA.log.final.opt.xyz
- xyz/water/PA/C7/Fe_III/vEA/vEA.log.final.opt.xyz
- xyz/water/PA/C7/Fe_III/volume/vol.log.final.opt.xyz
- xyz/water/PA/C7/HAT/C5/C5.log.final.opt.xyz
- xyz/water/PA/C7/HAT/C5/TS/
- xyz/water/PA/C7/PA/C5/C5.log.final.opt.xyz
- xyz/water/PA/C7/RAF/OOH/C1p/
- xyz/water/PA/C7/RAF/OOH/C2p/
- xyz/water/PA/C7/RAF/OOH/C3p/
- xyz/water/PA/C7/RAF/OOH/C4/
- xyz/water/PA/C7/RAF/OOH/C4a/
- xyz/water/PA/C7/RAF/OOH/C4p/
- xyz/water/PA/C7/RAF/OOH/C5/
- xyz/water/PA/C7/RAF/OOH/C5p/
- xyz/water/PA/C7/RAF/OOH/C6/
- xyz/water/PA/C7/RAF/OOH/C6p/
- xyz/water/PA/C7/RAF/OOH/C7/
- xyz/water/PA/C7/RAF/OOH/C8/
- xyz/water/PA/C7/RAF/OOH/C8a/
- xyz/water/PA/C7/biomolecules/2dG-C4p/C5/TS.log.final.opt.xyz
- xyz/water/PA/C7/biomolecules/Cys/C5/QST2.log.final.opt.xyz
- xyz/water/PA/C7/biomolecules/His/C5/TS/
- xyz/water/PA/C7/biomolecules/Leu/C5/QST2.log.final.opt.xyz
- xyz/water/PA/C7/biomolecules/Met/C5/TS.log.final.opt.xyz
- xyz/water/PA/C7/biomolecules/Tyr/C5/TS.log.final.opt.xyz
- xyz/water/PA/C7/Cu_II/2x/aEA/aEA.log.final.opt.xyz
- xyz/water/PA/C7/Cu_II/2x/vEA/vEA.log.final.opt.xyz
- xyz/water/PA/C7/Fe_III/2x/aEA/aEA.log.final.opt.xyz
- xyz/water/PA/C7/Fe_III/2x/vEA/vEA.log.final.opt.xyz
- xyz/water/PA/C7/Fe_III/2x/vol/vol.log.final.opt.xyz
- xyz/water/PA/C7/HAT/C5/TS/.DS_Store
- __MACOSX/xyz/water/PA/C7/HAT/C5/TS/._.DS_Store
- xyz/water/PA/C7/HAT/C5/TS/TS.log.final.opt.xyz
- xyz/water/PA/C7/RAF/OOH/C1p/C1p.log.final.opt.xyz
- xyz/water/PA/C7/RAF/OOH/C2p/C2p.log.final.opt.xyz
- xyz/water/PA/C7/RAF/OOH/C3p/C3p.log.final.opt.xyz
- xyz/water/PA/C7/RAF/OOH/C4/C4.log.final.opt.xyz
- xyz/water/PA/C7/RAF/OOH/C4a/C4a.log.final.opt.xyz
- xyz/water/PA/C7/RAF/OOH/C4p/C4p.log.final.opt.xyz
- xyz/water/PA/C7/RAF/OOH/C5/C5.log.final.opt.xyz
- xyz/water/PA/C7/RAF/OOH/C5p/C5p.log.final.opt.xyz
- xyz/water/PA/C7/RAF/OOH/C6/C6.log.final.opt.xyz
- xyz/water/PA/C7/RAF/OOH/C6p/C6p.log.final.opt.xyz
- xyz/water/PA/C7/RAF/OOH/C7/C7.log.final.opt.xyz
- xyz/water/PA/C7/RAF/OOH/C8/C8.log.final.opt.xyz
- xyz/water/PA/C7/RAF/OOH/C8a/C8a.log.final.opt.xyz
- xyz/water/PA/C7/biomolecules/His/C5/TS/TS.log.final.opt.xyz
