# Supplementary material for: Theoretical Insights into the Oxidative Stress-Relieving Properties of Pinocembrin—An Isolated Flavonoid from Honey and Propolis
Source: J Phys Chem B. 2023 Oct 10;127(41):8769–79. doi: 10.1021/acs.jpcb.3c03545 (PMC10591471; doi:10.1021/acs.jpcb.3c03545)
Supplement: Supplementary file 1 — jp3c03545_si_001.zip [file jp3c03545_si_001.zip › xyz/pet/pinocembrin.log.final.opt.xyz]

O        0.005456   -0.653748    1.777276
O        0.004215    2.777703   -0.468730
O        2.195587    1.937292   -1.644907
O        4.080397   -2.083591   -0.002860
C       -1.178336    0.122037    1.637065
C       -0.843536    1.604097    1.444685
C        1.056816    0.743058    0.100062
C       -2.076254   -0.364106    0.514094
C        0.071360    1.779978    0.255668
C        1.021842   -0.403946    0.926326
C        2.126085    0.887140   -0.818241
C        2.047313   -1.329487    0.882099
C       -1.630981   -1.207995   -0.492052
C       -3.395576    0.077264    0.491453
C        3.140830   -0.057015   -0.858061
C        3.111980   -1.153100   -0.001895
C       -2.486328   -1.591774   -1.512113
C       -4.247233   -0.304836   -0.527600
C       -3.792600   -1.138434   -1.536551
H       -1.701385   -0.016555    2.590793
H       -1.747220    2.196385    1.306682
H       -0.311519    1.981380    2.323635
H        2.018226   -2.195648    1.520731
H       -0.617244   -1.579193   -0.485074
H       -3.756487    0.720584    1.280545
H        3.945627    0.086459   -1.561566
H       -2.124382   -2.247797   -2.289317
H       -5.267784    0.046557   -0.533598
H       -4.455709   -1.436541   -2.334181
H        1.417210    2.521078   -1.475991
H        4.763123   -1.875244   -0.658526
