# Supplementary material for: Theoretical Insights into the Oxidative Stress-Relieving Properties of Pinocembrin—An Isolated Flavonoid from Honey and Propolis
Source: J Phys Chem B. 2023 Oct 10;127(41):8769–79. doi: 10.1021/acs.jpcb.3c03545 (PMC10591471; doi:10.1021/acs.jpcb.3c03545)
Supplement: Supplementary file 1 — jp3c03545_si_001.zip [file jp3c03545_si_001.zip › xyz/water/pinocembrin.log.final.opt.xyz]

O       -0.031650   -0.411358    1.932326
O        0.206543    2.943448   -0.376948
O        2.183735    1.845317   -1.695035
O        3.645272   -2.396663   -0.171976
C       -1.213225    0.389059    1.691792
C       -0.782426    1.831313    1.496090
C        1.023824    0.790676    0.123961
C       -1.999206   -0.202319    0.533359
C        0.156217    1.930962    0.330663
C        0.926412   -0.336495    0.969536
C        2.042133    0.797560   -0.856683
C        1.802849   -1.395584    0.868098
C       -2.017559   -1.587722    0.359602
C       -2.731071    0.598529   -0.341212
C        2.928065   -0.259085   -0.974737
C        2.801590   -1.336994   -0.103770
C       -2.751151   -2.159595   -0.671499
C       -3.469146    0.023478   -1.372436
C       -3.480176   -1.354711   -1.542095
H       -1.785763    0.295632    2.610524
H       -1.623735    2.505635    1.363395
H       -0.229014    2.148763    2.384325
H        1.710426   -2.254348    1.516455
H       -1.452147   -2.219146    1.031481
H       -2.738485    1.673759   -0.230725
H        3.705782   -0.239538   -1.726330
H       -2.753619   -3.234122   -0.795458
H       -4.031226    0.658502   -2.043770
H       -4.050578   -1.799840   -2.345993
H        1.498898    2.508402   -1.462159
H        4.295471   -2.264082   -0.872691
