# Supplementary material for: Theoretical Insights into the Oxidative Stress-Relieving Properties of Pinocembrin—An Isolated Flavonoid from Honey and Propolis
Source: J Phys Chem B. 2023 Oct 10;127(41):8769–79. doi: 10.1021/acs.jpcb.3c03545 (PMC10591471; doi:10.1021/acs.jpcb.3c03545)
Supplement: Supplementary file 1 — jp3c03545_si_001.zip [file jp3c03545_si_001.zip › xyz/pet/aIP/pinocembrin.log.final.opt.xyz]

O       -0.081363   -0.651981    1.713332
O        0.456049    2.943886   -0.138692
O        2.376943    1.873425   -1.413733
O        3.661344   -2.531890   -0.306578
C       -1.221913    0.299957    1.649525
C       -0.692022    1.721057    1.591102
C        1.084278    0.715909    0.169853
C       -2.097288   -0.131202    0.495501
C        0.277857    1.889339    0.462007
C        0.900995   -0.463125    0.875124
C        2.159905    0.784867   -0.746804
C        1.806897   -1.562660    0.706420
C       -2.582962   -1.441020    0.496578
C       -2.438603    0.725178   -0.547495
C        3.041244   -0.316185   -0.956858
C        2.870855   -1.460491   -0.215825
C       -3.384407   -1.890849   -0.540893
C       -3.247697    0.272120   -1.586113
C       -3.715925   -1.033627   -1.587283
H       -1.724938    0.125067    2.594708
H       -1.507361    2.436621    1.510486
H       -0.141074    1.939886    2.511238
H        1.657917   -2.467655    1.278722
H       -2.333622   -2.106111    1.313788
H       -2.105346    1.753673   -0.562106
H        3.838254   -0.212872   -1.681090
H       -3.757902   -2.905642   -0.531558
H       -3.510335    0.945724   -2.390163
H       -4.344481   -1.383178   -2.395053
H        1.691128    2.550392   -1.119252
H        4.366701   -2.399035   -0.953387
