# Supplementary material for: Theoretical Insights into the Oxidative Stress-Relieving Properties of Pinocembrin—An Isolated Flavonoid from Honey and Propolis
Source: J Phys Chem B. 2023 Oct 10;127(41):8769–79. doi: 10.1021/acs.jpcb.3c03545 (PMC10591471; doi:10.1021/acs.jpcb.3c03545)
Supplement: Supplementary file 1 — jp3c03545_si_001.zip [file jp3c03545_si_001.zip › xyz/pet/vol/volume.log.final.opt.xyz]

O       -0.061833   -0.451426    1.894927
O        0.358788    2.959474   -0.302999
O        2.296134    1.829261   -1.602955
O        3.549094   -2.519875   -0.227290
C       -1.206936    0.403213    1.671631
C       -0.725255    1.833827    1.508046
C        1.068097    0.759152    0.145215
C       -2.023725   -0.141242    0.511773
C        0.246119    1.930422    0.364907
C        0.906814   -0.389362    0.950905
C        2.103279    0.764414   -0.818578
C        1.741876   -1.479779    0.824085
C       -2.228468   -1.520475    0.435267
C       -2.595644    0.680807   -0.455423
C        2.946074   -0.327365   -0.958348
C        2.756933   -1.430613   -0.131852
C       -2.987832   -2.065927   -0.589565
C       -3.359079    0.132908   -1.483275
C       -3.556610   -1.238693   -1.553863
H       -1.780812    0.312095    2.590679
H       -1.542710    2.537113    1.371226
H       -0.183771    2.121660    2.413864
H        1.604509   -2.356395    1.439204
H       -1.783292   -2.166354    1.180459
H       -2.456068    1.752388   -0.427496
H        3.735209   -0.304273   -1.698084
H       -3.136300   -3.136468   -0.636762
H       -3.793134    0.784208   -2.229969
H       -4.147362   -1.662880   -2.354627
H        1.630169    2.505318   -1.343491
H        4.202245   -2.393608   -0.924009
