# Supplementary material for: Theoretical Insights into the Oxidative Stress-Relieving Properties of Pinocembrin—An Isolated Flavonoid from Honey and Propolis
Source: J Phys Chem B. 2023 Oct 10;127(41):8769–79. doi: 10.1021/acs.jpcb.3c03545 (PMC10591471; doi:10.1021/acs.jpcb.3c03545)
Supplement: Supplementary file 1 — jp3c03545_si_001.zip [file jp3c03545_si_001.zip › xyz/water/aIP/pinocembrin.log.final.opt.xyz]

O       -0.082376   -0.663353    1.690402
O        0.428418    2.953837   -0.132417
O        2.427562    1.878773   -1.408697
O        3.668220   -2.542525   -0.314151
C       -1.216855    0.287000    1.643025
C       -0.688769    1.706333    1.592618
C        1.094585    0.727524    0.164991
C       -2.102861   -0.135781    0.492427
C        0.274815    1.889613    0.461856
C        0.908174   -0.459961    0.860044
C        2.183110    0.793841   -0.734987
C        1.808163   -1.562446    0.692026
C       -2.570096   -1.452102    0.479373
C       -2.473827    0.732921   -0.529752
C        3.063464   -0.308372   -0.938597
C        2.879107   -1.461996   -0.213843
C       -3.387677   -1.895767   -0.548691
C       -3.298781    0.286165   -1.559654
C       -3.752850   -1.025075   -1.573242
H       -1.716334    0.105479    2.588238
H       -1.503617    2.422996    1.523258
H       -0.129382    1.909719    2.510401
H        1.640655   -2.468521    1.255928
H       -2.290210   -2.125171    1.279630
H       -2.146583    1.763313   -0.536359
H        3.873980   -0.203167   -1.646749
H       -3.745470   -2.916210   -0.549855
H       -3.583103    0.968883   -2.348510
H       -4.392895   -1.369149   -2.374262
H        1.756803    2.568653   -1.159033
H        4.383354   -2.402061   -0.949343
