# Supplementary material for: Theoretical Insights into the Oxidative Stress-Relieving Properties of Pinocembrin—An Isolated Flavonoid from Honey and Propolis
Source: J Phys Chem B. 2023 Oct 10;127(41):8769–79. doi: 10.1021/acs.jpcb.3c03545 (PMC10591471; doi:10.1021/acs.jpcb.3c03545)
Supplement: Supplementary file 1 — jp3c03545_si_001.zip [file jp3c03545_si_001.zip › xyz/water/Cu_II/CuII-C4C5.log.final.opt.xyz]

O        2.369552    0.809160    1.784188
O       -1.058418   -1.126599    0.786519
O       -1.401793    0.745209   -1.256283
O        1.456250    4.517968   -0.889497
C        2.356973   -0.641328    1.811283
C        0.930043   -1.082607    2.037127
C        0.416177    0.703912    0.358125
C        3.011852   -1.176746    0.551088
C        0.013822   -0.533476    0.988204
C        1.558648    1.374227    0.860579
C       -0.317519    1.366768   -0.651914
C        1.890843    2.652304    0.449346
C        4.187581   -0.571060    0.102882
C        2.497972   -2.263487   -0.152389
C       -0.003754    2.629173   -1.076198
C        1.101587    3.275883   -0.504563
C        4.835052   -1.042182   -1.030734
C        3.150188   -2.737092   -1.288560
C        4.316672   -2.128479   -1.731072
H        2.964309   -0.891397    2.676279
H        0.824008   -2.163010    2.091407
H        0.581689   -0.667930    2.988470
H        2.764358    3.143089    0.852836
H        4.594050    0.272174    0.645663
H        1.594215   -2.760051    0.172313
H       -0.584471    3.103986   -1.855043
H        5.745432   -0.564402   -1.366528
H        2.740216   -3.582078   -1.824972
H        4.821326   -2.496962   -2.613847
H       -1.085527    0.099369   -1.907602
H        0.860773    4.842522   -1.576465
Cu       -2.736212   -0.482606   -0.080899
O       -4.434224    0.181516   -0.978867
H       -4.290927    1.036154   -1.404323
O       -3.816117   -1.820931    1.110880
H       -4.699857   -1.942450    0.743855
O       -2.535178   -2.068634   -1.725445
H       -2.779506   -1.653881   -2.560294
O       -2.935809    1.250061    1.391883
H       -3.208169    2.031819    0.898789
H       -2.077958    1.478233    1.766861
H       -3.950556   -1.441669    1.987670
H       -1.598885   -2.279282   -1.812527
H       -4.695265   -0.425521   -1.682728
