# Supplementary material for: Theoretical Insights into the Oxidative Stress-Relieving Properties of Pinocembrin—An Isolated Flavonoid from Honey and Propolis
Source: J Phys Chem B. 2023 Oct 10;127(41):8769–79. doi: 10.1021/acs.jpcb.3c03545 (PMC10591471; doi:10.1021/acs.jpcb.3c03545)
Supplement: Supplementary file 1 — jp3c03545_si_001.zip [file jp3c03545_si_001.zip › xyz/water/Fe_III/FeIII_C4C5.log.final.opt.xyz]

O        2.218998    0.582869    1.892896
O       -1.218738   -1.189462    0.679210
O       -1.543828    0.857835   -1.072672
O        1.597109    4.405834   -0.696480
C        2.219465   -0.865422    1.755595
C        0.790394   -1.345632    1.870158
C        0.290351    0.649143    0.444620
C        2.947579   -1.231568    0.477972
C       -0.121380   -0.627179    0.932293
C        1.473258    1.234124    0.976860
C       -0.410429    1.412156   -0.517635
C        1.886908    2.494418    0.605713
C        4.199474   -0.652104    0.257860
C        2.427417   -2.108225   -0.469270
C       -0.008635    2.652398   -0.923720
C        1.148935    3.193263   -0.344244
C        4.916572   -0.940471   -0.893675
C        3.149872   -2.399532   -1.624884
C        4.390865   -1.816440   -1.840620
H        2.788428   -1.206447    2.614973
H        0.695821   -2.419094    1.721978
H        0.417230   -1.118536    2.874327
H        2.786018    2.919197    1.026341
H        4.607809    0.028493    0.993809
H        1.465154   -2.579887   -0.322882
H       -0.566843    3.202896   -1.670312
H        5.884797   -0.485285   -1.052348
H        2.736322   -3.082003   -2.354785
H        4.948956   -2.042764   -2.738993
H       -1.958615    1.438267   -1.732379
H        1.044784    4.796731   -1.385938
O       -4.365219    0.319323   -0.973351
H       -4.287006    1.266909   -1.155245
O       -3.747832   -1.809868    0.808006
H       -4.702738   -1.755741    0.656473
O       -2.656958   -1.750317   -1.589941
H       -2.158603   -1.445074   -2.362319
O       -3.054275    0.816369    1.304500
H       -2.876440    1.748867    1.115270
H       -2.606919    0.594889    2.134137
H       -3.612511   -1.747134    1.764739
H       -2.249217   -2.578405   -1.297050
H       -4.630097   -0.110695   -1.798836
Fe       -2.744780   -0.429978   -0.157325
