# Supplementary material for: Theoretical Insights into the Oxidative Stress-Relieving Properties of Pinocembrin—An Isolated Flavonoid from Honey and Propolis
Source: J Phys Chem B. 2023 Oct 10;127(41):8769–79. doi: 10.1021/acs.jpcb.3c03545 (PMC10591471; doi:10.1021/acs.jpcb.3c03545)
Supplement: Supplementary file 1 — jp3c03545_si_001.zip [file jp3c03545_si_001.zip › xyz/pet/HAT/C5/C5.log.final.opt.xyz]

O       -0.018694   -0.498860    1.790743
O        0.166890    3.008069   -0.272832
O        2.356974    1.838746   -1.626080
O        3.712350   -2.439664   -0.182509
C       -1.196155    0.339453    1.660648
C       -0.747820    1.779950    1.546394
C        1.069231    0.831198    0.102101
C       -2.039312   -0.179216    0.509808
C        0.168783    1.973021    0.355825
C        0.944991   -0.307829    0.873856
C        2.159595    0.878616   -0.878484
C        1.848228   -1.397672    0.770741
C       -2.305227   -1.549189    0.453559
C       -2.573327    0.655312   -0.467380
C        3.057818   -0.263275   -0.958840
C        2.899491   -1.358473   -0.145140
C       -3.085660   -2.075083   -0.565000
C       -3.359228    0.126955   -1.488969
C       -3.615596   -1.235442   -1.541428
H       -1.726813    0.182878    2.596438
H       -1.589548    2.464312    1.474739
H       -0.177074    2.037419    2.442995
H        1.701929   -2.260286    1.404282
H       -1.894176   -2.203021    1.212007
H       -2.386209    1.719926   -0.451305
H        3.855612   -0.202155   -1.687476
H       -3.283811   -3.138108   -0.597086
H       -3.764077    0.786264   -2.244858
H       -4.224232   -1.643772   -2.337023
H        4.393367   -2.319738   -0.853445
