# Supplementary material for: Theoretical Insights into the Oxidative Stress-Relieving Properties of Pinocembrin—An Isolated Flavonoid from Honey and Propolis
Source: J Phys Chem B. 2023 Oct 10;127(41):8769–79. doi: 10.1021/acs.jpcb.3c03545 (PMC10591471; doi:10.1021/acs.jpcb.3c03545)
Supplement: Supplementary file 1 — jp3c03545_si_001.zip [file jp3c03545_si_001.zip › xyz/pet/HAT/C7/C7.log.final.opt.xyz]

O       -0.043097   -0.411640    1.948251
O        0.463502    2.928051   -0.313665
O        2.326215    1.726857   -1.669590
O        3.452031   -2.585936   -0.268292
C       -1.174655    0.448691    1.686912
C       -0.657708    1.865181    1.508105
C        1.114446    0.709579    0.143851
C       -1.973206   -0.100046    0.517601
C        0.314886    1.920618    0.367793
C        0.909865   -0.430144    0.983087
C        2.122172    0.678204   -0.860189
C        1.686894   -1.541676    0.859874
C       -2.175877   -1.479835    0.441170
C       -2.528172    0.720204   -0.461316
C        2.914535   -0.435085   -1.001899
C        2.730930   -1.580313   -0.141230
C       -2.916674   -2.027217   -0.595713
C       -3.273461    0.169690   -1.501180
C       -3.468387   -1.202000   -1.571885
H       -1.765793    0.385552    2.596907
H       -1.451522    2.592462    1.358786
H       -0.108972    2.146691    2.411842
H        1.534373   -2.404023    1.492237
H       -1.744637   -2.124298    1.195733
H       -2.393781    1.792425   -0.431710
H        3.689249   -0.469786   -1.754234
H       -3.063814   -3.097815   -0.643513
H       -3.695882    0.819092   -2.256020
H       -4.044288   -1.628521   -2.382073
H        1.702330    2.434469   -1.411478
