# Supplementary material for: Theoretical Insights into the Oxidative Stress-Relieving Properties of Pinocembrin—An Isolated Flavonoid from Honey and Propolis
Source: J Phys Chem B. 2023 Oct 10;127(41):8769–79. doi: 10.1021/acs.jpcb.3c03545 (PMC10591471; doi:10.1021/acs.jpcb.3c03545)
Supplement: Supplementary file 1 — jp3c03545_si_001.zip [file jp3c03545_si_001.zip › xyz/pet/PA/C5/C5.log.final.opt.xyz]

O       -0.007019   -0.394564    1.876247
O        0.104304    3.004251   -0.376560
O        2.297055    1.829142   -1.741861
O        3.702129   -2.384194   -0.123453
C       -1.187649    0.386625    1.663774
C       -0.768208    1.827268    1.477281
C        1.062094    0.854092    0.067059
C       -2.005387   -0.199285    0.522472
C        0.160142    1.970786    0.278109
C        0.962278   -0.282803    0.911208
C        2.126686    0.888217   -0.940211
C        1.826844   -1.353658    0.849818
C       -2.043748   -1.585527    0.363184
C       -2.750759    0.597411   -0.343376
C        3.018420   -0.248459   -0.954591
C        2.863005   -1.304268   -0.097810
C       -2.813204   -2.162526   -0.637934
C       -3.524462    0.019245   -1.345718
C       -3.559306   -1.360636   -1.496237
H       -1.752808    0.274046    2.588651
H       -1.614618    2.498905    1.356030
H       -0.217264    2.136362    2.369533
H        1.696593   -2.208138    1.496289
H       -1.454967   -2.209506    1.021953
H       -2.726219    1.674432   -0.255820
H        3.820403   -0.237096   -1.683794
H       -2.826282   -3.238556   -0.751899
H       -4.090352    0.653596   -2.015141
H       -4.155831   -1.808298   -2.280077
H        4.349137   -2.251736   -0.822872
