# Supplementary material for: Theoretical Insights into the Oxidative Stress-Relieving Properties of Pinocembrin—An Isolated Flavonoid from Honey and Propolis
Source: J Phys Chem B. 2023 Oct 10;127(41):8769–79. doi: 10.1021/acs.jpcb.3c03545 (PMC10591471; doi:10.1021/acs.jpcb.3c03545)
Supplement: Supplementary file 1 — jp3c03545_si_001.zip [file jp3c03545_si_001.zip › xyz/pet/PA/C7/C7.log.final.opt.xyz]

O       -0.015427   -0.403702    1.927426
O        0.387751    2.945400   -0.397005
O        2.292810    1.768640   -1.688582
O        3.592246   -2.515050   -0.216433
C       -1.155137    0.428633    1.666995
C       -0.682387    1.855417    1.443644
C        1.093916    0.753295    0.111597
C       -1.981983   -0.150498    0.527850
C        0.297118    1.908971    0.296909
C        0.954643   -0.387623    0.957825
C        2.135541    0.705040   -0.872802
C        1.771638   -1.471988    0.857857
C       -1.977834   -1.529700    0.315395
C       -2.784046    0.650616   -0.283444
C        2.966698   -0.374516   -0.989025
C        2.837408   -1.521104   -0.123041
C       -2.756525   -2.094676   -0.686227
C       -3.566462    0.084084   -1.284886
C       -3.556015   -1.289399   -1.490309
H       -1.738267    0.374273    2.585255
H       -1.503780    2.543148    1.259528
H       -0.162919    2.191517    2.344996
H        1.625066   -2.322709    1.509479
H       -1.350346   -2.159108    0.930815
H       -2.804463    1.723145   -0.150917
H        3.745333   -0.376577   -1.739933
H       -2.733124   -3.165167   -0.841852
H       -4.177740    0.722376   -1.909170
H       -4.159300   -1.728175   -2.273902
H        1.621073    2.435657   -1.407579
