# Supplementary material for: Theoretical Insights into the Oxidative Stress-Relieving Properties of Pinocembrin—An Isolated Flavonoid from Honey and Propolis
Source: J Phys Chem B. 2023 Oct 10;127(41):8769–79. doi: 10.1021/acs.jpcb.3c03545 (PMC10591471; doi:10.1021/acs.jpcb.3c03545)
Supplement: Supplementary file 1 — jp3c03545_si_001.zip [file jp3c03545_si_001.zip › xyz/water/BDE/C5/C5.log.final.opt.xyz]

O        0.033419   -0.454580    1.831153
O        0.001916    2.977130   -0.361555
O        2.131635    1.818086   -1.795178
O        3.870949   -2.230770   -0.100953
C       -1.187173    0.320889    1.689017
C       -0.800431    1.774955    1.529443
C        0.994713    0.852312    0.056927
C       -2.002888   -0.256592    0.544674
C        0.061283    1.954864    0.306036
C        0.968398   -0.248518    0.894047
C        2.040626    0.902025   -0.961747
C        1.948320   -1.276958    0.835259
C       -2.003320   -1.637092    0.335266
C       -2.781007    0.554485   -0.278549
C        3.022153   -0.167212   -0.998096
C        2.970947   -1.215341   -0.106650
C       -2.763702   -2.194357   -0.683946
C       -3.546699   -0.006830   -1.297211
C       -3.538626   -1.379648   -1.504580
H       -1.704515    0.166230    2.631375
H       -1.666587    2.428284    1.476202
H       -0.202123    2.070767    2.395641
H        1.877779   -2.105469    1.524838
H       -1.403727   -2.276331    0.969076
H       -2.803454    1.625937   -0.137706
H        3.794796   -0.108633   -1.752966
H       -2.752141   -3.265003   -0.837107
H       -4.144709    0.635183   -1.929616
H       -4.130420   -1.813461   -2.299122
H        4.536185   -2.098314   -0.787711
