# Supplementary material for: Theoretical Insights into the Oxidative Stress-Relieving Properties of Pinocembrin—An Isolated Flavonoid from Honey and Propolis
Source: J Phys Chem B. 2023 Oct 10;127(41):8769–79. doi: 10.1021/acs.jpcb.3c03545 (PMC10591471; doi:10.1021/acs.jpcb.3c03545)
Supplement: Supplementary file 1 — jp3c03545_si_001.zip [file jp3c03545_si_001.zip › xyz/water/BDE/C7/C7.log.final.opt.xyz]

O       -0.029452   -0.390371    1.972085
O        0.371277    2.920916   -0.351480
O        2.265959    1.738548   -1.717358
O        3.493052   -2.525557   -0.241456
C       -1.183616    0.442062    1.701142
C       -0.694098    1.865398    1.508674
C        1.089025    0.729874    0.139087
C       -1.958420   -0.133038    0.529066
C        0.258725    1.926310    0.356853
C        0.918932   -0.399096    0.996681
C        2.090106    0.696092   -0.876975
C        1.716929   -1.497180    0.883895
C       -2.076151   -1.520285    0.415365
C       -2.574987    0.679628   -0.419862
C        2.903631   -0.395936   -1.007840
C        2.750898   -1.527599   -0.126152
C       -2.794590   -2.082669   -0.630303
C       -3.298208    0.113573   -1.467168
C       -3.408165   -1.265778   -1.576582
H       -1.775600    0.374183    2.609124
H       -1.502125    2.576946    1.363512
H       -0.135938    2.158659    2.402577
H        1.586694   -2.352025    1.531400
H       -1.599580   -2.159339    1.146691
H       -2.507105    1.756659   -0.355999
H        3.671417   -0.426335   -1.767602
H       -2.876083   -3.158405   -0.707627
H       -3.770395    0.756762   -2.197256
H       -3.966284   -1.704115   -2.392711
H        1.628248    2.440591   -1.481732
