# Supplementary material for: Theoretical Insights into the Oxidative Stress-Relieving Properties of Pinocembrin—An Isolated Flavonoid from Honey and Propolis
Source: J Phys Chem B. 2023 Oct 10;127(41):8769–79. doi: 10.1021/acs.jpcb.3c03545 (PMC10591471; doi:10.1021/acs.jpcb.3c03545)
Supplement: Supplementary file 1 — jp3c03545_si_001.zip [file jp3c03545_si_001.zip › xyz/water/Cu_II/2x/2x.log.final.opt.xyz]

O       -4.280651   -1.717828    0.916212
O       -1.585379   -1.184627   -2.049951
O       -2.218762    1.450951   -2.025692
O       -5.278796    2.815358    1.357444
C       -3.308082   -2.704260    0.522073
C       -3.140934   -2.632303   -0.991188
C       -3.211313   -0.180890   -0.623983
C       -1.999833   -2.493904    1.270952
C       -2.569056   -1.285424   -1.299629
C       -4.094149   -0.457202    0.449448
C       -3.047248    1.174898   -0.991045
C       -4.786131    0.543458    1.100675
C       -1.911652   -1.603436    2.341431
C       -0.860529   -3.203805    0.885265
C       -3.730363    2.187459   -0.351902
C       -4.597002    1.858975    0.690629
C       -0.700000   -1.411615    3.000003
C        0.345429   -3.017202    1.551709
C        0.433130   -2.112367    2.604514
H       -3.753886   -3.654958    0.800133
H       -2.487761   -3.412069   -1.368938
H       -4.124387   -2.723012   -1.457132
H       -5.433217    0.310249    1.933184
H       -2.785094   -1.057442    2.669019
H       -0.908257   -3.911274    0.067967
H       -3.597987    3.217257   -0.658955
H       -0.647192   -0.711107    3.822295
H        1.218119   -3.577510    1.244447
H        1.375698   -1.957657    3.113192
H       -2.184901    2.403543   -2.185225
H       -5.059465    3.689852    1.012080
Cu       -0.139891    0.252811   -2.021345
O       -0.020677    0.264251    0.005865
H        0.125243    1.145444    0.380399
O       -0.177911    0.273732   -4.040945
H        0.324494    1.015762   -4.399401
H       -1.081264    0.380708   -4.363805
H       -0.734926   -0.134901    0.522028
O        4.535884    1.300347    0.661100
O        1.530152    1.432508   -2.050492
O        1.680275   -1.297953   -2.185298
O        4.658602   -3.351781    0.911528
C        3.721128    2.463654    0.421214
C        3.396534    2.509092   -1.064948
C        3.049552    0.064473   -0.808399
C        2.486841    2.425168    1.310766
C        2.565470    1.303347   -1.375314
C        4.055711    0.120658    0.189099
C        2.614154   -1.221399   -1.208678
C        4.589799   -1.018538    0.755937
C        2.455255    1.613864    2.445006
C        1.369599    3.205789    1.006248
C        3.145716   -2.368873   -0.659242
C        4.126237   -2.256436    0.325094
C        1.321413    1.567703    3.248309
C        0.236656    3.161770    1.815397
C        0.205465    2.334906    2.933751
H        4.356203    3.303277    0.689436
H        2.867141    3.413102   -1.347750
H        4.332444    2.450689   -1.624972
H        5.332850   -0.944431    1.536121
H        3.314154    1.009816    2.701826
H        1.369788    3.855750    0.142210
H        2.802638   -3.342086   -0.986976
H        1.311005    0.925169    4.118350
H       -0.621077    3.771666    1.565212
H       -0.678845    2.292976    3.555207
H        4.260373   -4.156829    0.557120
H        1.452274   -2.218520   -2.375379
