# Supplementary material for: Theoretical Insights into the Oxidative Stress-Relieving Properties of Pinocembrin—An Isolated Flavonoid from Honey and Propolis
Source: J Phys Chem B. 2023 Oct 10;127(41):8769–79. doi: 10.1021/acs.jpcb.3c03545 (PMC10591471; doi:10.1021/acs.jpcb.3c03545)
Supplement: Supplementary file 1 — jp3c03545_si_001.zip [file jp3c03545_si_001.zip › xyz/water/Cu_II/aEA/aEA.log.final.opt.xyz]

O        1.302468    0.252899    1.812100
O       -0.011860   -1.804953   -1.458187
O       -0.882631    0.460072   -2.474357
O       -0.188103    4.351568    0.128159
C        1.880150   -1.027539    1.462180
C        0.811869   -1.870363    0.788428
C        0.242834    0.265244   -0.358360
C        3.132279   -0.807196    0.629774
C        0.325699   -1.175479   -0.445989
C        0.712958    0.932066    0.795648
C       -0.381930    1.041717   -1.361543
C        0.567041    2.295552    0.952004
C        3.937888    0.302693    0.892348
C        3.518357   -1.702893   -0.365707
C       -0.539644    2.407410   -1.220114
C       -0.062839    3.017603   -0.062840
C        5.104440    0.514018    0.169293
C        4.690013   -1.491224   -1.087664
C        5.484471   -0.383107   -0.824644
H        2.145812   -1.466038    2.420089
H        1.157895   -2.872362    0.551030
H       -0.043325   -1.952390    1.466876
H        0.943185    2.793075    1.833809
H        3.649148    1.004362    1.662929
H        2.917367   -2.572880   -0.590162
H       -1.029243    2.983085   -1.993863
H        5.717437    1.379290    0.382592
H        4.975253   -2.194324   -1.858417
H        6.392460   -0.217994   -1.388594
H       -0.672956   -0.497485   -2.436485
H       -0.636606    4.758835   -0.623462
Cu       -2.787351   -0.559492    0.255364
O       -3.594072    0.865233   -1.332815
H       -2.886171    0.726232   -1.977276
O       -3.524485   -2.043150    1.792913
H       -4.280116   -2.550062    1.479131
O       -2.835374   -2.137389   -1.297783
H       -3.167170   -1.680457   -2.078087
O       -2.259977    0.746996    1.906640
H       -3.067325    1.069417    2.321167
H       -1.767579    1.537218    1.655878
H       -3.844822   -1.564757    2.564530
H       -1.902298   -2.306375   -1.485790
H       -4.357025    0.407673   -1.701703
