# Supplementary material for: Theoretical Insights into the Oxidative Stress-Relieving Properties of Pinocembrin—An Isolated Flavonoid from Honey and Propolis
Source: J Phys Chem B. 2023 Oct 10;127(41):8769–79. doi: 10.1021/acs.jpcb.3c03545 (PMC10591471; doi:10.1021/acs.jpcb.3c03545)
Supplement: Supplementary file 1 — jp3c03545_si_001.zip [file jp3c03545_si_001.zip › xyz/water/Fe_III/2x/2x.log.final.opt.xyz]

O       -5.427300    0.005629   -0.908032
O       -1.512838    0.983161   -1.431678
O       -1.486803    1.705418    1.244566
O       -5.665102    1.628870    3.451992
C       -4.624602   -0.517972   -1.984655
C       -3.615283    0.526238   -2.384316
C       -3.397771    0.862980    0.079800
C       -4.011730   -1.816110   -1.517660
C       -2.757587    0.815261   -1.191858
C       -4.775726    0.539872    0.142518
C       -2.822248    1.383229    1.262261
C       -5.526858    0.778853    1.281387
C       -4.741244   -2.616318   -0.639694
C       -2.758265   -2.241342   -1.942714
C       -3.529244    1.633703    2.392009
C       -4.902458    1.351794    2.382366
C       -4.219953   -3.826529   -0.195317
C       -2.238445   -3.454330   -1.507438
C       -2.964075   -4.248712   -0.629164
H       -5.345080   -0.688905   -2.779273
H       -2.991444    0.221861   -3.218915
H       -4.129897    1.453643   -2.662629
H       -6.578663    0.539433    1.306462
H       -5.708873   -2.278151   -0.291312
H       -2.177657   -1.658665   -2.641571
H       -3.054602    2.062997    3.263638
H       -4.792614   -4.438032    0.487900
H       -1.263150   -3.768607   -1.853988
H       -2.557543   -5.190750   -0.287384
H       -1.136502    2.084795    2.056561
H       -5.148027    2.102794    4.115070
O       -0.446625   -0.695384    0.351650
H       -0.837441   -0.733931    1.222289
O        0.205800    3.002560   -0.620744
H       -0.067163    3.642602    0.038189
H       -0.109702    3.280633   -1.476000
H       -0.849499   -1.321552   -0.242192
Fe       -0.156181    1.145489   -0.156826
O        5.198759    0.996447    0.896967
O        1.171211    1.246941    1.153470
O        1.107717    0.768605   -1.608856
O        5.341337    0.996984   -3.738943
C        4.527382    0.437862    2.059206
C        3.234229    1.193774    2.226362
C        3.078362    0.950002   -0.265661
C        4.400837   -1.064591    1.873403
C        2.416657    1.079236    0.986217
C        4.505506    0.978701   -0.253547
C        2.458871    0.889785   -1.541195
C        5.243636    1.014356   -1.420086
C        5.514625   -1.741633    1.362155
C        3.254536   -1.791120    2.184838
C        3.172464    0.898492   -2.700752
C        4.571592    0.980141   -2.634972
C        5.485311   -3.115214    1.166751
C        3.232026   -3.172622    1.998132
C        4.341996   -3.837054    1.487894
H        5.187887    0.660190    2.893945
H        2.638239    0.851359    3.070776
H        3.460416    2.252738    2.377285
H        6.322353    1.039729   -1.388627
H        6.407971   -1.184393    1.118019
H        2.360192   -1.313120    2.562827
H        2.671052    0.826832   -3.660175
H        6.355869   -3.619320    0.769659
H        2.335569   -3.726369    2.241517
H        4.313607   -4.907995    1.337865
H        0.711721    0.687093   -2.493106
H        4.839182    1.002130   -4.570114
