# Supplementary material for: Theoretical Insights into the Oxidative Stress-Relieving Properties of Pinocembrin—An Isolated Flavonoid from Honey and Propolis
Source: J Phys Chem B. 2023 Oct 10;127(41):8769–79. doi: 10.1021/acs.jpcb.3c03545 (PMC10591471; doi:10.1021/acs.jpcb.3c03545)
Supplement: Supplementary file 1 — jp3c03545_si_001.zip [file jp3c03545_si_001.zip › xyz/water/Fe_III/aEA/aEA.log.final.opt.xyz]

O        2.313911    0.736967    1.813652
O       -1.110053   -1.168204    0.743094
O       -1.533739    0.862899   -1.075123
O        1.495252    4.508951   -0.795245
C        2.298896   -0.711512    1.785868
C        0.872403   -1.159286    2.000104
C        0.325216    0.717314    0.428545
C        2.951473   -1.198895    0.505826
C       -0.054646   -0.562866    0.986151
C        1.506037    1.342504    0.910067
C       -0.420602    1.440727   -0.531512
C        1.884743    2.606965    0.508293
C        4.120743   -0.569022    0.073862
C        2.444810   -2.267339   -0.229726
C       -0.053427    2.696169   -0.954552
C        1.096455    3.277752   -0.417658
C        4.770648   -1.000312   -1.073965
C        3.099761   -2.701200   -1.380203
C        4.260864   -2.070175   -1.805245
H        2.908167   -0.995612    2.639153
H        0.764673   -2.240589    2.004012
H        0.534281   -0.787634    2.972544
H        2.788577    3.053640    0.895042
H        4.520422    0.261135    0.641241
H        1.545497   -2.780209    0.081610
H       -0.643446    3.222780   -1.694151
H        5.676214   -0.504449   -1.396362
H        2.696619   -3.533229   -1.941415
H        4.768106   -2.408245   -2.698623
H       -1.979988    1.464586   -1.688698
H        0.886497    4.877400   -1.447680
O       -4.443009    0.216136   -1.011245
H       -4.429796    1.173267   -1.132499
O       -3.806739   -1.913271    0.811886
H       -4.757460   -1.786376    0.708051
O       -2.439807   -1.729261   -1.728368
H       -1.514704   -1.725209   -2.002238
O       -3.089904    0.799385    1.401530
H       -2.865603    1.713127    1.186814
H       -2.565268    0.579387    2.180982
H       -3.644132   -1.899515    1.762740
H       -2.640249   -2.645654   -1.502977
H       -4.572187   -0.157165   -1.891418
Fe       -2.737837   -0.478278   -0.145874
