# Supplementary material for: Theoretical Insights into the Oxidative Stress-Relieving Properties of Pinocembrin—An Isolated Flavonoid from Honey and Propolis
Source: J Phys Chem B. 2023 Oct 10;127(41):8769–79. doi: 10.1021/acs.jpcb.3c03545 (PMC10591471; doi:10.1021/acs.jpcb.3c03545)
Supplement: Supplementary file 1 — jp3c03545_si_001.zip [file jp3c03545_si_001.zip › xyz/water/PA/C5/C5.log.final.opt.xyz]

O       -0.029723   -0.298743    1.931077
O        0.266223    3.066840   -0.343251
O        2.220938    1.720872   -1.837352
O        3.596014   -2.450373   -0.075036
C       -1.213252    0.480356    1.660246
C       -0.775536    1.907938    1.432314
C        1.047247    0.848605    0.066912
C       -1.990252   -0.152570    0.518632
C        0.209006    2.004455    0.288570
C        0.926917   -0.260815    0.949361
C        2.068799    0.802145   -0.964297
C        1.763452   -1.350036    0.903470
C       -2.121512   -1.542692    0.490038
C       -2.595669    0.603210   -0.482685
C        2.929798   -0.334431   -0.974053
C        2.775963   -1.354968   -0.067452
C       -2.841028   -2.164473   -0.521623
C       -3.319009   -0.020506   -1.496600
C       -3.442812   -1.403463   -1.520248
H       -1.796243    0.405973    2.575187
H       -1.612795    2.575762    1.245418
H       -0.263998    2.256914    2.333257
H        1.635699   -2.177510    1.585330
H       -1.653792   -2.137769    1.263336
H       -2.511563    1.680942   -0.488266
H        3.710107   -0.382085   -1.723407
H       -2.933248   -3.242234   -0.530831
H       -3.780496    0.579529   -2.269293
H       -4.001963   -1.886757   -2.309973
H        4.248018   -2.358056   -0.779776
