# Supplementary material for: Theoretical Insights into the Oxidative Stress-Relieving Properties of Pinocembrin—An Isolated Flavonoid from Honey and Propolis
Source: J Phys Chem B. 2023 Oct 10;127(41):8769–79. doi: 10.1021/acs.jpcb.3c03545 (PMC10591471; doi:10.1021/acs.jpcb.3c03545)
Supplement: Supplementary file 1 — jp3c03545_si_001.zip [file jp3c03545_si_001.zip › xyz/water/PA/C7/C7.log.final.opt.xyz]

O       -0.016558   -0.406336    1.941437
O        0.378721    2.947232   -0.368419
O        2.275785    1.761314   -1.699609
O        3.573816   -2.526523   -0.235013
C       -1.166717    0.428847    1.684717
C       -0.688838    1.854020    1.473963
C        1.080314    0.751709    0.121735
C       -1.972947   -0.148504    0.532425
C        0.280558    1.911487    0.326639
C        0.943811   -0.386838    0.963631
C        2.106276    0.699438   -0.866818
C        1.759556   -1.477888    0.854541
C       -2.031244   -1.534140    0.369676
C       -2.687049    0.663896   -0.346732
C        2.934986   -0.384317   -0.994052
C        2.801890   -1.514304   -0.128993
C       -2.784960   -2.094729   -0.653650
C       -3.444873    0.101053   -1.370104
C       -3.495143   -1.277963   -1.528370
H       -1.748906    0.366243    2.600810
H       -1.509413    2.546623    1.306954
H       -0.155760    2.175761    2.372558
H        1.614554   -2.328627    1.506356
H       -1.480179   -2.175088    1.044387
H       -2.663079    1.739826   -0.246298
H        3.705944   -0.387045   -1.752873
H       -2.817317   -3.169890   -0.768138
H       -3.991635    0.745892   -2.044870
H       -4.081112   -1.713691   -2.326247
H        1.619077    2.443906   -1.431470
