# Supplementary material for: Theoretical Insights into the Oxidative Stress-Relieving Properties of Pinocembrin—An Isolated Flavonoid from Honey and Propolis
Source: J Phys Chem B. 2023 Oct 10;127(41):8769–79. doi: 10.1021/acs.jpcb.3c03545 (PMC10591471; doi:10.1021/acs.jpcb.3c03545)
Supplement: Supplementary file 1 — jp3c03545_si_001.zip [file jp3c03545_si_001.zip › xyz/pet/HAT/C5/TS/TS.log.final.opt.xyz]

O       -0.618886    0.654637   -1.776283
O        0.759003   -2.343022    0.606481
O        2.412537   -0.390905    1.749788
O        1.954819    4.015791    0.143161
C       -1.361674   -0.583333   -1.625680
C       -0.380554   -1.713620   -1.390355
C        0.831510   -0.038295    0.013827
C       -2.409347   -0.393441   -0.542968
C        0.442115   -1.450530   -0.149911
C        0.302266    0.911983   -0.834206
C        1.832684    0.392938    0.988810
C        0.699429    2.274328   -0.783108
C       -3.174720    0.774729   -0.558443
C       -2.653441   -1.350283    0.437723
C        2.182433    1.801680    1.041485
C        1.638808    2.700924    0.158207
C       -4.161187    0.983965    0.393730
C       -3.646061   -1.140698    1.392056
C       -4.399398    0.024184    1.373982
H       -1.852498   -0.705875   -2.587946
H       -0.880719   -2.674903   -1.306315
H        0.308816   -1.758686   -2.237802
H        0.253505    2.976372   -1.472357
H       -2.991978    1.521971   -1.319694
H       -2.077906   -2.264361    0.475860
H        2.912968    2.096703    1.782765
H       -4.746497    1.893481    0.371112
H       -3.821268   -1.890550    2.151659
H       -5.168069    0.185985    2.117717
H        2.601412    4.209972    0.830738
H        3.028694   -2.078628    0.936217
O        3.707386   -2.497325    0.377887
O        3.508614   -1.755567   -0.831442
H        4.188584   -2.147530   -1.389592
