# Supplementary material for: Theoretical Insights into the Oxidative Stress-Relieving Properties of Pinocembrin—An Isolated Flavonoid from Honey and Propolis
Source: J Phys Chem B. 2023 Oct 10;127(41):8769–79. doi: 10.1021/acs.jpcb.3c03545 (PMC10591471; doi:10.1021/acs.jpcb.3c03545)
Supplement: Supplementary file 1 — jp3c03545_si_001.zip [file jp3c03545_si_001.zip › xyz/pet/HAT/C7/TS/TS.log.final.opt.xyz]

O       -0.553564   -0.406009    1.899659
O       -0.633234    2.999161   -0.332603
O        1.340132    2.083167   -1.745693
O        3.149268   -2.048640   -0.459664
C       -1.799705    0.304050    1.714337
C       -1.489079    1.780862    1.539986
C        0.348977    0.899716    0.082719
C       -2.579517   -0.323493    0.571406
C       -0.597583    1.978443    0.348666
C        0.355823   -0.263891    0.908237
C        1.303666    1.019352   -0.940135
C        1.295753   -1.247373    0.749920
C       -2.548036   -1.711000    0.418211
C       -3.347698    0.436516   -0.307447
C        2.253311    0.015873   -1.129434
C        2.254598   -1.115209   -0.279342
C       -3.268660   -2.324580   -0.596327
C       -4.072210   -0.180659   -1.323619
C       -4.033968   -1.559863   -1.471745
H       -2.330256    0.146839    2.650207
H       -2.382879    2.391735    1.447594
H       -0.936357    2.123938    2.419389
H        1.295703   -2.125111    1.378908
H       -1.950760   -2.309124    1.093268
H       -3.395270    1.512621   -0.216238
H        2.973011    0.091623   -1.930368
H       -3.231803   -3.400170   -0.705409
H       -4.661384    0.423235   -2.000533
H       -4.593344   -2.037913   -2.264574
H        0.622215    2.690779   -1.464027
H        4.224475   -1.615703   -0.263133
O        5.157758   -0.998900    0.154511
O        4.712749    0.289415    0.120595
H        4.527741    0.509232    1.047888
