# Supplementary material for: Theoretical Insights into the Oxidative Stress-Relieving Properties of Pinocembrin—An Isolated Flavonoid from Honey and Propolis
Source: J Phys Chem B. 2023 Oct 10;127(41):8769–79. doi: 10.1021/acs.jpcb.3c03545 (PMC10591471; doi:10.1021/acs.jpcb.3c03545)
Supplement: Supplementary file 1 — jp3c03545_si_001.zip [file jp3c03545_si_001.zip › xyz/pet/RAF/OOH/C1p/C1p.log.final.opt.xyz]

O        0.147182   -0.272386    2.066257
O        0.355190    2.950144   -0.426981
O        2.278542    1.756382   -1.741586
O        3.735128   -2.417003   -0.035300
C       -1.031568    0.529775    1.817801
C       -0.589844    1.953527    1.531804
C        1.161703    0.816568    0.165199
C       -1.859119   -0.112305    0.716732
C        0.314285    1.977862    0.335494
C        1.076546   -0.262186    1.072965
C        2.149940    0.757126   -0.844017
C        1.936930   -1.336876    1.003086
C       -1.899099   -1.504665    0.618723
C       -2.607539    0.650215   -0.177856
C        3.019340   -0.316143   -0.930893
C        2.906485   -1.343957    0.000412
C       -2.670212   -2.121141   -0.357857
C       -3.383174    0.030620   -1.154255
C       -3.415626   -1.354415   -1.248780
H       -1.577162    0.493493    2.756741
H       -1.426741    2.631002    1.387753
H       -0.006141    2.310724    2.384859
H       -1.321162   -2.106662    1.306761
H       -2.598892    1.729828   -0.125472
H        2.900961   -0.748142   -1.902625
H       -2.689134   -3.200641   -0.423433
H       -3.957722    0.636196   -1.842042
H       -4.015273   -1.834341   -2.010255
H        1.608942    2.440153   -1.524772
H        4.365390   -2.330970   -0.761046
H        1.343098   -2.219046    0.884595
O       -0.736042   -0.061711   -0.167033
O       -1.102627   -0.465845   -1.368986
H       -0.699424    0.097725   -2.033377
