# Supplementary material for: Theoretical Insights into the Oxidative Stress-Relieving Properties of Pinocembrin—An Isolated Flavonoid from Honey and Propolis
Source: J Phys Chem B. 2023 Oct 10;127(41):8769–79. doi: 10.1021/acs.jpcb.3c03545 (PMC10591471; doi:10.1021/acs.jpcb.3c03545)
Supplement: Supplementary file 1 — jp3c03545_si_001.zip [file jp3c03545_si_001.zip › xyz/pet/RAF/OOH/C2p/C2p.log.final.opt.xyz]

O        0.029586    0.470506   -1.739141
O        1.551934   -2.960035   -0.139748
O        3.247466   -1.516618    1.236570
O        3.157911    3.158220    0.469717
C       -0.815330   -0.694078   -1.582604
C        0.052928   -1.933900   -1.696413
C        1.610875   -0.607690   -0.267368
C       -1.597153   -0.582596   -0.284226
C        1.111573   -1.916049   -0.634268
C        1.074510    0.550708   -0.871873
C        2.694292   -0.447659    0.626646
C        1.594023    1.803264   -0.624258
C       -2.013561    0.676108    0.154112
C       -1.940042   -1.706799    0.464409
C        3.225534    0.802950    0.889455
C        2.673561    1.910203    0.252443
C       -2.755385    0.806904    1.320712
C       -2.687051   -1.574493    1.632027
C       -3.094847   -0.319509    2.064495
H       -1.496157   -0.640651   -2.427717
H       -0.521686   -2.854264   -1.642846
H        0.564612   -1.908242   -2.662602
H       -1.134212    1.274136    0.272467
H       -1.634379   -2.694601    0.149450
H        3.151796    0.968619    1.943977
H       -3.068541    1.788691    1.649356
H       -2.944381   -2.456467    2.202800
H       -3.671529   -0.217722    2.973795
H        2.773031   -2.316842    0.924373
H        3.897592    3.128633    1.088858
H        0.802508    2.410763   -0.237802
O       -2.786259    1.253626   -0.901497
O       -3.617462    2.148323   -0.400478
H       -4.187626    2.481576   -1.097224
