# Supplementary material for: Theoretical Insights into the Oxidative Stress-Relieving Properties of Pinocembrin—An Isolated Flavonoid from Honey and Propolis
Source: J Phys Chem B. 2023 Oct 10;127(41):8769–79. doi: 10.1021/acs.jpcb.3c03545 (PMC10591471; doi:10.1021/acs.jpcb.3c03545)
Supplement: Supplementary file 1 — jp3c03545_si_001.zip [file jp3c03545_si_001.zip › xyz/pet/RAF/OOH/C3p/C3p.log.final.opt.xyz]

O       -0.518709   -0.168057    1.933234
O       -1.541771   -2.749557   -1.063741
O       -3.070519   -0.907001   -2.064275
O       -3.408401    3.138977    0.362835
C        0.348173   -1.264356    1.607892
C       -0.466952   -2.423907    1.045487
C       -1.776492   -0.625965   -0.076502
C        1.476263   -0.828200    0.690268
C       -1.277746   -1.981344   -0.137910
C       -1.417716    0.216508    0.996768
C       -2.705348   -0.144548   -1.029361
C       -1.972911    1.471731    1.141976
C        1.602249    0.449481    0.252705
C        2.440254   -1.810118    0.325159
C       -3.265078    1.116366   -0.898191
C       -2.895118    1.903140    0.188864
C        2.724836    0.884106   -0.626965
C        3.516145   -1.473104   -0.521944
C        3.665427   -0.209666   -1.002715
H        0.777915   -1.560546    2.562445
H        0.164472   -3.261739    0.762061
H       -1.170972   -2.767731    1.808860
H        0.900318    1.217466    0.542998
H        2.359831   -2.816942    0.708735
H       -3.979241    1.467364   -1.630999
H        2.333678    1.383400   -1.519863
H        4.228294   -2.241204   -0.793342
H        4.479663    0.036692   -1.670050
H       -2.591134   -1.761892   -1.979468
H       -4.020502    3.346842   -0.351439
H       -1.683710    2.112893    1.961218
O        3.406039    1.924676    0.135098
O        4.269092    2.618191   -0.759786
H        5.139630    2.306829   -0.481253
