# Supplementary material for: Theoretical Insights into the Oxidative Stress-Relieving Properties of Pinocembrin—An Isolated Flavonoid from Honey and Propolis
Source: J Phys Chem B. 2023 Oct 10;127(41):8769–79. doi: 10.1021/acs.jpcb.3c03545 (PMC10591471; doi:10.1021/acs.jpcb.3c03545)
Supplement: Supplementary file 1 — jp3c03545_si_001.zip [file jp3c03545_si_001.zip › xyz/pet/RAF/OOH/C4/C4.log.final.opt.xyz]

O       -0.046113    0.916926   -1.710954
O       -0.499973   -1.349278    1.031746
O        2.571261   -1.529261    1.540088
O        3.886618    2.733114   -0.002664
C       -1.186089    0.057073   -1.576641
C       -0.743090   -1.381734   -1.361368
C        1.194128   -0.402922   -0.098191
C       -2.153352    0.583171   -0.534096
C        0.154692   -1.497367   -0.136337
C        1.004245    0.755426   -0.873183
C        2.319789   -0.467105    0.748681
C        1.919502    1.794283   -0.846089
C       -1.865990    1.693536    0.251661
C       -3.382874   -0.058339   -0.384800
C        3.233978    0.572317    0.789192
C        3.023359    1.692982   -0.008218
C       -2.788579    2.141975    1.192439
C       -4.303340    0.391534    0.551562
C       -4.005862    1.492646    1.348705
H       -1.670524    0.112816   -2.549904
H       -1.606544   -2.030862   -1.243879
H       -0.163341   -1.713543   -2.222694
H        1.765054    2.670828   -1.457641
H       -0.925692    2.214281    0.138612
H       -3.626274   -0.911810   -1.006044
H        4.098968    0.490976    1.433735
H       -2.551260    3.003083    1.802957
H       -5.253334   -0.115264    0.657298
H       -4.720713    1.843533    2.080822
H        2.012560   -2.269102    1.263788
H        4.606715    2.560872    0.613288
O        0.876857   -2.751780   -0.168004
O       -0.071381   -3.798345   -0.040820
H       -0.226873   -3.831679    0.914617
