# Supplementary material for: Theoretical Insights into the Oxidative Stress-Relieving Properties of Pinocembrin—An Isolated Flavonoid from Honey and Propolis
Source: J Phys Chem B. 2023 Oct 10;127(41):8769–79. doi: 10.1021/acs.jpcb.3c03545 (PMC10591471; doi:10.1021/acs.jpcb.3c03545)
Supplement: Supplementary file 1 — jp3c03545_si_001.zip [file jp3c03545_si_001.zip › xyz/pet/RAF/OOH/C4a/C4a.log.final.opt.xyz]

O        0.301200    0.411447    1.901521
O       -0.418619   -2.632202   -0.718072
O       -2.097918   -1.081426   -1.993839
O       -2.849378    3.209934   -0.131116
C        1.330575   -0.568267    1.627311
C        0.658404   -1.884974    1.283139
C       -0.860544   -0.417185   -0.045994
C        2.267123   -0.033730    0.556514
C       -0.223096   -1.710589    0.082412
C       -0.605119    0.596277    0.904086
C       -1.812962   -0.153212   -1.056876
C       -1.271101    1.802748    0.872531
C        2.542442    1.334569    0.513787
C        2.886458   -0.877070   -0.363846
C       -2.487875    1.054031   -1.105515
C       -2.214011    2.011747   -0.133791
C        3.417619    1.848678   -0.433907
C        3.766615   -0.360660   -1.311213
C        4.033239    1.001565   -1.350785
H        1.863666   -0.660501    2.569598
H        1.370673   -2.688110    1.116513
H        0.013080   -2.170675    2.118562
H       -1.058819    2.571190    1.601104
H        2.066440    1.998882    1.222248
H        2.695283   -1.940903   -0.354200
H       -3.217700    1.241869   -1.881524
H        3.619055    2.911168   -0.456690
H        4.238671   -1.027935   -2.019582
H        4.713924    1.401956   -2.089775
H       -1.555742   -1.876255   -1.800950
H       -3.476754    3.259346   -0.862755
O       -1.919232   -0.901221    0.784541
O       -2.584029   -1.845634    0.145377
H       -3.294587   -2.170771    0.703045
