# Supplementary material for: Theoretical Insights into the Oxidative Stress-Relieving Properties of Pinocembrin—An Isolated Flavonoid from Honey and Propolis
Source: J Phys Chem B. 2023 Oct 10;127(41):8769–79. doi: 10.1021/acs.jpcb.3c03545 (PMC10591471; doi:10.1021/acs.jpcb.3c03545)
Supplement: Supplementary file 1 — jp3c03545_si_001.zip [file jp3c03545_si_001.zip › xyz/pet/RAF/OOH/C4p/C4p.log.final.opt.xyz]

O       -0.888928    0.155606    2.037547
O       -1.338238   -2.904336   -0.622598
O       -2.823135   -1.357948   -2.081763
O       -3.711255    2.971068   -0.394056
C        0.159207   -0.834972    1.900309
C       -0.462752   -2.151662    1.471539
C       -1.816597   -0.677719   -0.023908
C        1.230327   -0.301756    0.980735
C       -1.214922   -1.978406    0.180596
C       -1.658804    0.343469    0.939093
C       -2.640428   -0.422142   -1.145446
C       -2.298421    1.557996    0.811242
C        1.667259    1.041272    1.171007
C        1.838553   -1.079949   -0.031052
C       -3.284371    0.797431   -1.288129
C       -3.108764    1.766788   -0.305411
C        2.646469    1.586585    0.413665
C        2.820564   -0.569941   -0.824130
C        3.332009    0.821391   -0.665432
H        0.558155   -0.925899    2.909476
H        0.274114   -2.945437    1.374788
H       -1.189226   -2.456235    2.229930
H        1.191420    1.635612    1.940241
H        1.522129   -2.101412   -0.192697
H       -3.912065    0.974883   -2.151461
H        2.971164    2.605605    0.573453
H        3.256085   -1.175150   -1.607290
H        3.275449    1.364021   -1.615303
H       -2.318498   -2.153806   -1.799776
H       -4.234253    3.021307   -1.201596
H       -2.164323    2.335052    1.548712
O        4.741083    0.827406   -0.294625
O        5.488229    0.420555   -1.435968
H        5.771812   -0.467674   -1.184845
