# Supplementary material for: Theoretical Insights into the Oxidative Stress-Relieving Properties of Pinocembrin—An Isolated Flavonoid from Honey and Propolis
Source: J Phys Chem B. 2023 Oct 10;127(41):8769–79. doi: 10.1021/acs.jpcb.3c03545 (PMC10591471; doi:10.1021/acs.jpcb.3c03545)
Supplement: Supplementary file 1 — jp3c03545_si_001.zip [file jp3c03545_si_001.zip › xyz/pet/RAF/OOH/C5/C5.log.final.opt.xyz]

O        0.648929    0.621016    1.876326
O       -0.374455   -2.738186   -0.189979
O       -1.820510   -1.036976   -1.805121
O       -2.524930    3.305656   -0.226575
C        1.622207   -0.439835    1.684376
C        0.901888   -1.772381    1.595299
C       -0.782059   -0.472682    0.301515
C        2.489095   -0.089622    0.487421
C       -0.115582   -1.746924    0.482802
C       -0.386969    0.627649    1.016761
C       -1.993351   -0.394278   -0.589713
C       -1.036233    1.881292    0.877951
C        3.001961    1.206600    0.403023
C        2.808481   -1.009449   -0.506898
C       -2.474429    0.995337   -0.848992
C       -2.045134    2.041976   -0.086453
C        3.813701    1.576792   -0.658806
C        3.625442   -0.638033   -1.572049
C        4.127709    0.652760   -1.651853
H        2.223230   -0.402431    2.589362
H        1.595575   -2.597976    1.456201
H        0.357042   -1.940031    2.528461
H       -0.698175    2.722964    1.463516
H        2.757339    1.926682    1.172984
H        2.428201   -2.020647   -0.471062
H       -3.214606    1.119430   -1.627298
H        4.202824    2.584776   -0.712318
H        3.860818   -1.361667   -2.340758
H        4.759390    0.940079   -2.481677
H       -1.420751   -1.896950   -1.595937
H       -3.202319    3.325117   -0.910853
O       -2.979769   -1.102467    0.215664
O       -4.229546   -1.100560   -0.465971
H       -4.746667   -0.502421    0.088326
