# Supplementary material for: Theoretical Insights into the Oxidative Stress-Relieving Properties of Pinocembrin—An Isolated Flavonoid from Honey and Propolis
Source: J Phys Chem B. 2023 Oct 10;127(41):8769–79. doi: 10.1021/acs.jpcb.3c03545 (PMC10591471; doi:10.1021/acs.jpcb.3c03545)
Supplement: Supplementary file 1 — jp3c03545_si_001.zip [file jp3c03545_si_001.zip › xyz/pet/RAF/OOH/C5p/C5p.log.final.opt.xyz]

O        0.909116   -0.441986    2.034576
O        0.570233    2.925791   -0.243019
O        2.371726    1.953459   -1.874500
O        4.311744   -2.194158   -0.656389
C       -0.341716    0.285070    1.996460
C       -0.035530    1.751389    1.751224
C        1.585406    0.826086    0.094546
C       -1.267014   -0.350970    0.972381
C        0.695467    1.910689    0.451429
C        1.693366   -0.306649    0.931359
C        2.430217    0.897298   -1.036775
C        2.604075   -1.309880    0.677910
C       -1.229810   -1.734542    0.787409
C       -2.176964    0.405339    0.236278
C        3.347457   -0.102879   -1.308119
C        3.427915   -1.188275   -0.440993
C       -2.084164   -2.348164   -0.119184
C       -3.035564   -0.211730   -0.669754
C       -2.990919   -1.587661   -0.851772
H       -0.752160    0.154897    2.994051
H       -0.926215    2.373202    1.763391
H        0.633611    2.100324    2.542739
H       -0.231036   -1.985784    0.497189
H       -2.231098    1.477871    0.359267
H        3.127228   -0.485493   -2.282802
H       -1.472785   -2.873912   -0.822536
H       -2.790802   -1.765059   -1.887814
H        1.694732    2.572894   -1.526801
H        4.831450   -2.020593   -1.450819
H        2.057934   -2.224691    0.579172
H       -2.861664    0.238100   -1.624904
O       -4.370266    0.117653   -0.276085
O       -5.138523    0.196920   -1.346551
H       -6.044767    0.366096   -1.078781
