# Supplementary material for: Theoretical Insights into the Oxidative Stress-Relieving Properties of Pinocembrin—An Isolated Flavonoid from Honey and Propolis
Source: J Phys Chem B. 2023 Oct 10;127(41):8769–79. doi: 10.1021/acs.jpcb.3c03545 (PMC10591471; doi:10.1021/acs.jpcb.3c03545)
Supplement: Supplementary file 1 — jp3c03545_si_001.zip [file jp3c03545_si_001.zip › xyz/pet/RAF/OOH/C6/C6.log.final.opt.xyz]

O       -0.692233   -0.346663    1.981182
O       -0.352219    2.937008   -0.421520
O        1.721411    1.848734   -1.549401
O        2.974357   -2.486999   -0.054316
C       -1.858146    0.437835    1.649226
C       -1.431495    1.883000    1.438942
C        0.492908    0.837787    0.235400
C       -2.576714   -0.191819    0.466627
C       -0.423937    1.966546    0.328077
C        0.313741   -0.290272    1.073010
C        1.547350    0.865425   -0.667689
C        1.171244   -1.395566    0.982116
C       -2.619294   -1.584046    0.369220
C       -3.222669    0.572236   -0.502430
C        2.595152   -0.183263   -0.695744
C        2.217369   -1.377851    0.108117
C       -3.291751   -2.198369   -0.677572
C       -3.899148   -0.045150   -1.551260
C       -3.934743   -1.429345   -1.642938
H       -2.484387    0.367610    2.535522
H       -2.270532    2.544064    1.240044
H       -0.936183    2.230221    2.350336
H        0.973419   -2.277261    1.575682
H       -2.117490   -2.185462    1.115194
H       -3.209214    1.652221   -0.458377
H        2.847068   -0.450189   -1.727338
H       -3.313041   -3.278117   -0.741052
H       -4.392231    0.562231   -2.298371
H       -4.456761   -1.907730   -2.460697
H        1.000869    2.501288   -1.396416
H        3.794392   -2.241840   -0.500561
O        3.803144    0.453840   -0.151076
O        4.888875   -0.437349   -0.445180
H        5.338203   -0.468490    0.409922
