# Supplementary material for: Theoretical Insights into the Oxidative Stress-Relieving Properties of Pinocembrin—An Isolated Flavonoid from Honey and Propolis
Source: J Phys Chem B. 2023 Oct 10;127(41):8769–79. doi: 10.1021/acs.jpcb.3c03545 (PMC10591471; doi:10.1021/acs.jpcb.3c03545)
Supplement: Supplementary file 1 — jp3c03545_si_001.zip [file jp3c03545_si_001.zip › xyz/pet/RAF/OOH/C6p/C6p.log.final.opt.xyz]

O        0.510747   -0.442155    1.964487
O        0.164042    2.823374   -0.456323
O        2.316036    2.053799   -1.732729
O        4.499826   -1.805994   -0.064422
C       -0.792877    0.125697    1.694763
C       -0.625159    1.614514    1.451291
C        1.348805    0.869126    0.118601
C       -1.451317   -0.634483    0.555445
C        0.289807    1.842039    0.284985
C        1.447637   -0.228866    1.001577
C        2.357259    1.025757   -0.859740
C        2.499979   -1.116894    0.937670
C       -1.220461   -2.005786    0.428549
C       -2.307520   -0.006634   -0.347095
C        3.418637    0.141283   -0.940317
C        3.479872   -0.912631   -0.033684
C       -1.831853   -2.733230   -0.584067
C       -2.922754   -0.738008   -1.359735
C       -2.686015   -2.100773   -1.482766
H       -1.346793   -0.038349    2.615015
H       -1.572331    2.122772    1.294264
H       -0.144448    2.054854    2.329368
H       -0.164548   -2.137357    0.316129
H        3.412020   -0.280365   -1.923714
H       -1.053263   -3.190977   -1.157797
H       -2.295168   -2.268279   -2.464641
H        1.521915    2.591013   -1.523712
H        5.121422   -1.582388   -0.767953
H        2.090082   -2.093074    0.782882
H       -2.645217   -0.285038   -2.288547
H       -1.749402    0.775244   -0.818339
O       -3.347068    0.608778    0.418090
O       -4.402784    0.804138   -0.349829
H       -5.124889    1.149762    0.179990
