# Supplementary material for: Theoretical Insights into the Oxidative Stress-Relieving Properties of Pinocembrin—An Isolated Flavonoid from Honey and Propolis
Source: J Phys Chem B. 2023 Oct 10;127(41):8769–79. doi: 10.1021/acs.jpcb.3c03545 (PMC10591471; doi:10.1021/acs.jpcb.3c03545)
Supplement: Supplementary file 1 — jp3c03545_si_001.zip [file jp3c03545_si_001.zip › xyz/pet/RAF/OOH/C7/C7.log.final.opt.xyz]

O       -0.343545   -0.418694    1.853453
O       -0.628188    3.023591   -0.317690
O        1.351677    2.193422   -1.815517
O        3.357738   -1.918600   -0.583773
C       -1.617003    0.257860    1.730067
C       -1.355413    1.744281    1.568493
C        0.444930    0.954761    0.031085
C       -2.419133   -0.372494    0.603701
C       -0.520119    1.986642    0.346713
C        0.528421   -0.206197    0.831214
C        1.382478    1.106860   -1.016070
C        1.501400   -1.160265    0.623445
C       -2.304635   -1.744602    0.371150
C       -3.292962    0.375910   -0.182540
C        2.363403    0.156845   -1.240946
C        2.414755   -0.959222   -0.411354
C       -3.047547   -2.354538   -0.631060
C       -4.039996   -0.237662   -1.184703
C       -3.918692   -1.601962   -1.413357
H       -2.107882    0.070074    2.681051
H       -2.270283    2.328337    1.523651
H       -0.774941    2.087190    2.429578
H        1.547254   -2.046883    1.238417
H       -1.628489   -2.335290    0.974244
H       -3.405087    1.439368   -0.024851
H        2.247326   -0.193880   -2.245146
H       -2.946281   -3.417875   -0.801465
H       -4.713175    0.356942   -1.787326
H       -4.496450   -2.076604   -2.194805
H        0.619893    2.769953   -1.507265
H        3.937467   -1.691431   -1.321097
O        3.279579   -0.245980    0.476489
O        4.506671   -0.721240    0.372699
H        5.079858   -0.267183    0.994703
