# Supplementary material for: Theoretical Insights into the Oxidative Stress-Relieving Properties of Pinocembrin—An Isolated Flavonoid from Honey and Propolis
Source: J Phys Chem B. 2023 Oct 10;127(41):8769–79. doi: 10.1021/acs.jpcb.3c03545 (PMC10591471; doi:10.1021/acs.jpcb.3c03545)
Supplement: Supplementary file 1 — jp3c03545_si_001.zip [file jp3c03545_si_001.zip › xyz/pet/RAF/OOH/C8/C8.log.final.opt.xyz]

O        0.047278   -0.729446    1.551326
O       -0.944701    3.082029    0.486975
O        0.959815    3.031982   -1.308254
O        3.639263   -0.873474   -1.443031
C       -1.313828   -0.263331    1.708711
C       -1.280650    1.232175    1.966283
C        0.437238    1.202092    0.156267
C       -2.136165   -0.682283    0.501357
C       -0.622792    1.934673    0.816101
C        0.766742   -0.104097    0.580882
C        1.227013    1.787824   -0.859526
C        1.835276   -0.791320    0.046034
C       -1.857184   -1.899464   -0.123551
C       -3.184767    0.099683    0.020917
C        2.300975    1.110448   -1.410052
C        2.595738   -0.166584   -0.942321
C       -2.610786   -2.323503   -1.210123
C       -3.941915   -0.328490   -1.066399
C       -3.656906   -1.538230   -1.685762
H       -1.669195   -0.783204    2.594174
H       -2.267456    1.647846    2.149452
H       -0.664861    1.415418    2.851285
H       -1.044753   -2.514059    0.239817
H       -3.426424    1.045432    0.485182
H        2.128142    1.035282   -2.463323
H       -2.381197   -3.267422   -1.685819
H       -4.751921    0.290172   -1.428374
H       -4.243153   -1.867727   -2.532813
H        0.192067    3.373446   -0.801421
H        4.099466   -0.360478   -2.118595
H        1.458945   -1.704776   -0.364907
O        2.716018   -1.125440    1.121933
O        3.249284   -2.312787    0.902309
H        3.886749   -2.510384    1.592377
