# Supplementary material for: Theoretical Insights into the Oxidative Stress-Relieving Properties of Pinocembrin—An Isolated Flavonoid from Honey and Propolis
Source: J Phys Chem B. 2023 Oct 10;127(41):8769–79. doi: 10.1021/acs.jpcb.3c03545 (PMC10591471; doi:10.1021/acs.jpcb.3c03545)
Supplement: Supplementary file 1 — jp3c03545_si_001.zip [file jp3c03545_si_001.zip › xyz/pet/RAF/OOH/C8a/C8a.log.final.opt.xyz]

O       -0.083759   -0.548788    1.513560
O        0.824255    3.121501   -0.047238
O        2.900528    2.089187   -1.082676
O        3.952620   -2.372459    0.053423
C       -1.132728    0.448974    1.541766
C       -0.534100    1.847502    1.448297
C        1.240481    0.820483    0.017885
C       -2.245237    0.152692    0.553358
C        0.516629    1.997957    0.384612
C        0.749479   -0.541848    0.400567
C        2.459186    0.931430   -0.617208
C        1.851121   -1.526389    0.626059
C       -3.010007   -0.993817    0.761355
C       -2.546261    0.979353   -0.524710
C        3.351051   -0.182010   -0.711909
C        3.058533   -1.354631   -0.022481
C       -4.051797   -1.316095   -0.096808
C       -3.590453    0.659579   -1.386769
C       -4.344677   -0.487881   -1.175871
H       -1.547558    0.323844    2.539286
H       -1.303159    2.606830    1.323261
H       -0.013781    2.061181    2.386652
H       -2.776726   -1.640988    1.597845
H       -1.969027    1.874942   -0.713074
H        4.291998   -0.049700   -1.229050
H       -4.636293   -2.210031    0.076159
H       -3.811901    1.308796   -2.223432
H       -5.157845   -0.734309   -1.845645
H        2.193084    2.758582   -0.860503
H        4.794891   -2.105678   -0.329806
H        1.641894   -2.422852    1.188905
O        0.025027   -0.951350   -0.792813
O       -0.430239   -2.289866   -0.628463
H        0.159645   -2.768208   -1.225797
