# Supplementary material for: Theoretical Insights into the Oxidative Stress-Relieving Properties of Pinocembrin—An Isolated Flavonoid from Honey and Propolis
Source: J Phys Chem B. 2023 Oct 10;127(41):8769–79. doi: 10.1021/acs.jpcb.3c03545 (PMC10591471; doi:10.1021/acs.jpcb.3c03545)
Supplement: Supplementary file 1 — jp3c03545_si_001.zip [file jp3c03545_si_001.zip › xyz/water/BDE/C5/TS/TS.log.final.opt.xyz]

O        0.629854    0.648104    1.871139
O       -0.524197   -2.630833   -0.259596
O       -2.094701   -0.917098   -1.762251
O       -2.391707    3.536469   -0.194506
C        1.537020   -0.468744    1.700543
C        0.707580   -1.727614    1.564130
C       -0.716632   -0.283334    0.095736
C        2.468542   -0.181651    0.535002
C       -0.205951   -1.633501    0.370686
C       -0.317792    0.776689    0.914582
C       -1.705734   -0.003568   -0.899058
C       -0.884690    2.050891    0.809208
C        2.930169    1.122597    0.344544
C        2.903548   -1.186314   -0.326740
C       -2.283699    1.273403   -0.994172
C       -1.869654    2.287205   -0.137538
C        3.806842    1.416442   -0.690908
C        3.786155   -0.890582   -1.362906
C        4.238144    0.408821   -1.549329
H        2.103027   -0.490902    2.627548
H        1.319034   -2.623056    1.495337
H        0.070887   -1.817077    2.448914
H       -0.544162    2.841896    1.461915
H        2.598908    1.909988    1.008135
H        2.567142   -2.206476   -0.205062
H       -3.036399    1.450173   -1.750681
H        4.154673    2.431548   -0.827054
H        4.114230   -1.680498   -2.024848
H        4.920539    0.637160   -2.356743
H       -3.048438    3.598543   -0.899241
H       -2.852563   -1.597120   -1.243988
O       -3.733547   -2.008301   -0.475019
O       -3.681788   -1.100880    0.532764
H       -4.361256   -0.438304    0.322832
