# Supplementary material for: Theoretical Insights into the Oxidative Stress-Relieving Properties of Pinocembrin—An Isolated Flavonoid from Honey and Propolis
Source: J Phys Chem B. 2023 Oct 10;127(41):8769–79. doi: 10.1021/acs.jpcb.3c03545 (PMC10591471; doi:10.1021/acs.jpcb.3c03545)
Supplement: Supplementary file 1 — jp3c03545_si_001.zip [file jp3c03545_si_001.zip › xyz/water/BDE/C7/TS/TS.log.final.opt.xyz]

O       -0.534974   -0.404002    1.915704
O       -0.636116    2.969801   -0.365508
O        1.331499    2.019533   -1.800228
O        3.177642   -2.071119   -0.428410
C       -1.781508    0.310454    1.727840
C       -1.460711    1.782461    1.540889
C        0.352117    0.876300    0.069682
C       -2.559047   -0.319008    0.584588
C       -0.589863    1.959550    0.336107
C        0.371323   -0.274606    0.915381
C        1.294152    0.971162   -0.961009
C        1.310144   -1.261978    0.772112
C       -2.478875   -1.698652    0.383539
C       -3.374727    0.440834   -0.252053
C        2.243074   -0.037815   -1.141680
C        2.256890   -1.147844   -0.263769
C       -3.197702   -2.304777   -0.638124
C       -4.097721   -0.169425   -1.273628
C       -4.009880   -1.541012   -1.471414
H       -2.311448    0.162708    2.664464
H       -2.350495    2.400002    1.458963
H       -0.886597    2.122323    2.407533
H        1.315174   -2.122886    1.424021
H       -1.848646   -2.298577    1.025967
H       -3.461083    1.510308   -0.119419
H        2.947036    0.014016   -1.958230
H       -3.123387   -3.373922   -0.784096
H       -4.725235    0.433758   -1.915621
H       -4.568008   -2.013128   -2.268465
H        0.619721    2.641368   -1.537800
H        4.221193   -1.589477   -0.200995
O        5.120332   -0.877294    0.179936
O        4.574085    0.367703    0.102947
H        4.246045    0.562650    0.997388
