# Supplementary material for: Theoretical Insights into the Oxidative Stress-Relieving Properties of Pinocembrin—An Isolated Flavonoid from Honey and Propolis
Source: J Phys Chem B. 2023 Oct 10;127(41):8769–79. doi: 10.1021/acs.jpcb.3c03545 (PMC10591471; doi:10.1021/acs.jpcb.3c03545)
Supplement: Supplementary file 1 — jp3c03545_si_001.zip [file jp3c03545_si_001.zip › xyz/water/biomolecules/2dG-C4p/C5/QST2.log.final.opt.xyz]

O       -4.604798   -0.191210   -1.721551
O       -1.079687   -1.181199    0.070015
O       -1.207263    1.274161    1.362349
O       -4.612916    4.195704   -0.134564
C       -4.314504   -1.571393   -1.405653
C       -2.812363   -1.751265   -1.448769
C       -2.804455    0.437696   -0.225309
C       -4.964121   -1.936993   -0.081510
C       -2.138127   -0.850149   -0.447077
C       -3.979433    0.727298   -0.938198
C       -2.259388    1.477540    0.586737
C       -4.575969    1.982565   -0.903159
C       -6.200486   -1.377583    0.247442
C       -4.376124   -2.843302    0.798529
C       -2.850466    2.742809    0.610727
C       -4.000058    2.983867   -0.133996
C       -6.833827   -1.715532    1.435997
C       -5.013949   -3.183965    1.988743
C       -6.241558   -2.621079    2.311765
H       -4.782615   -2.131519   -2.210734
H       -2.508961   -2.781111   -1.282060
H       -2.458549   -1.449595   -2.438969
H       -5.481290    2.165825   -1.463809
H       -6.665682   -0.672350   -0.427992
H       -3.420500   -3.294173    0.570101
H       -2.410636    3.519399    1.222199
H       -7.790169   -1.272096    1.678537
H       -4.544252   -3.887352    2.662911
H       -6.734221   -2.883592    3.238149
H       -0.056354    1.348391    0.710493
H       -4.137307    4.811279    0.435886
O        1.719344    0.200412    0.413719
O       -0.127819    1.599892   -1.695530
O        3.050232    2.762373    0.980250
O        7.516360   -2.571604    0.137632
N        3.295168   -1.046415   -0.750712
N        4.648465   -2.813257   -0.966758
N        4.781230    0.505098    0.395635
N        6.901037   -0.465308    0.746872
N        6.457991    1.692170    1.440211
C        2.092371   -0.260792   -0.892100
C        1.149778    1.897222   -1.132917
C        2.238415    1.006936   -1.721692
C        1.126693    1.464754    0.329140
C        1.723525    2.403866    1.351508
C        4.489892   -0.674411   -0.192889
C        3.456415   -2.342225   -1.188702
C        5.312817   -1.777702   -0.338244
C        6.639862   -1.706161    0.164329
C        6.013766    0.569212    0.856498
H        1.322989   -0.925634   -1.279949
H        1.370744    2.958605   -1.227059
H        3.217863    1.450233   -1.549550
H        2.093777    0.823903   -2.783853
H        1.704443    1.923548    2.331152
H        1.134151    3.317409    1.387153
H        2.644054   -2.864397   -1.666992
H       -0.101942    1.841873   -2.627382
H        3.576567    1.950285    0.847928
H        7.831839   -0.347012    1.130131
H        7.328138    1.689143    1.947951
H        5.780822    2.407420    1.653269
