# Supplementary material for: Theoretical Insights into the Oxidative Stress-Relieving Properties of Pinocembrin—An Isolated Flavonoid from Honey and Propolis
Source: J Phys Chem B. 2023 Oct 10;127(41):8769–79. doi: 10.1021/acs.jpcb.3c03545 (PMC10591471; doi:10.1021/acs.jpcb.3c03545)
Supplement: Supplementary file 1 — jp3c03545_si_001.zip [file jp3c03545_si_001.zip › xyz/water/biomolecules/2dG-C4p/C7/QST2.log.final.opt.xyz]

O       -3.857196    1.820760    0.755430
O       -5.379998    0.446959   -2.765411
O       -3.687155   -1.546355   -2.689957
O       -0.652890   -1.612197    0.909568
C       -5.243628    2.072025    0.422722
C       -5.364360    2.149702   -1.087699
C       -3.832318    0.168935   -1.008031
C       -6.120081    1.018837    1.078541
C       -4.905913    0.864690   -1.707606
C       -3.320487    0.702343    0.195642
C       -3.234088   -0.997254   -1.542363
C       -2.241145    0.127313    0.831382
C       -5.788740    0.565769    2.357321
C       -7.259451    0.514221    0.455416
C       -2.163584   -1.596302   -0.905788
C       -1.669551   -1.032019    0.279274
C       -6.581089   -0.376523    2.998684
C       -8.055475   -0.428613    1.101572
C       -7.718642   -0.877455    2.371436
H       -5.447015    3.045419    0.860424
H       -6.372434    2.388072   -1.415518
H       -4.693845    2.935464   -1.447400
H       -1.851877    0.544833    1.748545
H       -4.905337    0.950896    2.848679
H       -7.543388    0.847021   -0.533273
H       -1.705877   -2.484187   -1.317778
H       -6.311192   -0.719565    3.988355
H       -8.936364   -0.812564    0.605146
H       -8.335664   -1.612450    2.870287
H       -4.425374   -0.992536   -3.019701
H        0.501344   -1.275763    0.281936
O        2.545807   -0.870476    0.656868
O        1.229956   -3.037522   -1.150390
O        2.137029    1.174811   -1.449374
O        8.561926    1.328134    1.338733
N        4.842730   -1.241407    0.631797
N        6.849557   -1.218668    1.618594
N        4.817358    0.984445   -0.355883
N        6.819696    2.136776    0.114871
N        5.164331    3.115046   -1.162491
C        3.568458   -1.775618    0.213030
C        1.852156   -1.779638   -1.415010
C        3.368564   -1.879071   -1.291931
C        1.495533   -0.832441   -0.272872
C        1.133048    0.591589   -0.626545
C        5.386555   -0.015770    0.349582
C        5.769398   -1.909913    1.401350
C        6.625492   -0.021714    0.966117
C        7.441502    1.137162    0.863912
C        5.579941    2.053997   -0.455119
H        3.450404   -2.734265    0.713488
H        1.524581   -1.384668   -2.374553
H        3.839766   -1.033206   -1.789187
H        3.756682   -2.811347   -1.695355
H        0.995961    1.162300    0.293815
H        0.204509    0.599189   -1.194455
H        5.570084   -2.907938    1.756028
H        1.515471   -3.655979   -1.831377
H        2.999628    1.108374   -0.996506
H        7.349876    2.992055   -0.007047
H        5.647641    3.995651   -1.086135
H        4.204314    3.123439   -1.468459
