# Supplementary material for: Theoretical Insights into the Oxidative Stress-Relieving Properties of Pinocembrin—An Isolated Flavonoid from Honey and Propolis
Source: J Phys Chem B. 2023 Oct 10;127(41):8769–79. doi: 10.1021/acs.jpcb.3c03545 (PMC10591471; doi:10.1021/acs.jpcb.3c03545)
Supplement: Supplementary file 1 — jp3c03545_si_001.zip [file jp3c03545_si_001.zip › xyz/water/biomolecules/His/C5/TS.log.final.opt.xyz]

O        3.077162    0.927911    1.809263
O        0.612544   -1.916813    0.241529
O       -0.358555    0.057389   -1.446187
O        1.182297    4.444351   -0.600063
C        3.500418   -0.454956    1.758615
C        2.263579   -1.322917    1.842680
C        1.321323    0.358917    0.242005
C        4.354121   -0.676679    0.521603
C        1.332621   -1.034644    0.695782
C        2.164474    1.288562    0.873006
C        0.427677    0.862199   -0.752415
C        2.111757    2.649256    0.585095
C        5.219200    0.336914    0.104121
C        4.321711   -1.874659   -0.189291
C        0.359508    2.230169   -1.025884
C        1.204670    3.111091   -0.357820
C        6.032897    0.156528   -1.006206
C        5.141328   -2.055456   -1.300717
C        5.996051   -1.042025   -1.713347
H        4.106185   -0.578592    2.652091
H        2.499741   -2.382841    1.871260
H        1.726447   -1.069425    2.761332
H        2.781206    3.331448    1.089050
H        5.252277    1.270852    0.648813
H        3.664432   -2.679229    0.110217
H       -0.342068    2.583725   -1.769791
H        6.696462    0.951241   -1.319376
H        5.104073   -2.989971   -1.843942
H        6.629111   -1.182679   -2.578891
H       -1.337741   -0.324336   -0.700254
O       -5.323742    0.282863    0.926043
N       -2.064410   -2.957848   -0.001398
N       -3.676703    0.915191   -1.223116
N       -3.985939   -3.583470   -0.706251
N       -3.783841    1.071236    2.382842
C       -2.241720   -0.504504    0.163126
C       -3.097991    0.739158    0.089011
C       -2.823298   -1.805734   -0.137491
C       -4.191401    0.686676    1.173503
C       -4.047086   -2.217331   -0.593115
C       -2.780445   -4.012228   -0.349773
H       -1.622036   -0.518961    1.058339
H       -2.452333    1.591103    0.311085
H       -1.082616   -2.963124    0.267379
H       -4.939341   -1.665904   -0.821929
H       -2.448698   -5.034635   -0.348355
H       -2.850781    1.421426    2.530852
H       -4.421965    1.019788    3.162064
H       -4.740570   -4.184151   -1.012273
C       -4.376316    2.016675   -1.510094
H       -3.564288    0.206633   -1.932833
O       -4.564017    2.925891   -0.702006
H       -4.766567    2.047254   -2.530262
H        0.521338    4.651804   -1.272107
