# Supplementary material for: Theoretical Insights into the Oxidative Stress-Relieving Properties of Pinocembrin—An Isolated Flavonoid from Honey and Propolis
Source: J Phys Chem B. 2023 Oct 10;127(41):8769–79. doi: 10.1021/acs.jpcb.3c03545 (PMC10591471; doi:10.1021/acs.jpcb.3c03545)
Supplement: Supplementary file 1 — jp3c03545_si_001.zip [file jp3c03545_si_001.zip › xyz/water/biomolecules/His/C7/QST2.log.final.opt.xyz]

O       -1.663801    0.555516   -1.371843
O       -3.628947   -2.644320    0.221988
O       -1.988298   -2.600153    2.258954
O        1.588619    0.444522    2.006143
C       -3.061575    0.331257   -1.676638
C       -3.322620   -1.162899   -1.631529
C       -1.900537   -1.051747    0.421338
C       -3.921652    1.160838   -0.739302
C       -3.015028   -1.693530   -0.264591
C       -1.228130    0.031006   -0.196314
C       -1.385833   -1.567674    1.632170
C       -0.081768    0.562972    0.347647
C       -3.491072    2.441675   -0.386556
C       -5.138597    0.695473   -0.245788
C       -0.218986   -1.060754    2.177080
C        0.441611   -0.001835    1.527612
C       -4.262385    3.240105    0.446802
C       -5.912785    1.498870    0.588018
C       -5.477383    2.769895    0.937779
H       -3.169479    0.694229   -2.694879
H       -4.336670   -1.422465   -1.922575
H       -2.630595   -1.651215   -2.325230
H        0.433813    1.380032   -0.137497
H       -2.547516    2.811687   -0.764428
H       -5.501780   -0.289655   -0.503095
H        0.197582   -1.488499    3.077682
H       -3.916170    4.229742    0.712686
H       -6.854741    1.123995    0.964727
H       -6.078458    3.391328    1.587589
H       -2.753907   -2.878499    1.713585
H        2.522329   -0.112265    1.270459
O        3.043562    1.629029   -1.429040
N        1.897395   -0.837518   -1.677577
N        5.411209    0.200591    0.886757
N        0.628292   -2.530699   -1.313834
N        4.025471    2.528480    0.391749
C        3.244308   -0.782990    0.460389
C        4.331478    0.141547   -0.074776
C        2.273356   -1.350868   -0.447382
C        3.753669    1.519015   -0.421520
C        1.453751   -2.437546   -0.230981
C        0.901486   -1.549008   -2.173301
H        3.638983   -1.544940    1.128598
H        4.721420   -0.252447   -1.015645
H        2.275156    0.036226   -2.054031
H        1.423525   -3.133589    0.587439
H        0.401399   -1.375831   -3.109896
H        4.614815    2.411074    1.200249
H        3.639376    3.438414    0.188929
H       -0.104177   -3.218166   -1.444964
C        6.627100    0.645213    0.538921
H        5.261391   -0.120786    1.832396
O        6.900873    1.060860   -0.584261
H        7.360611    0.607926    1.348244
