# Supplementary material for: Theoretical Insights into the Oxidative Stress-Relieving Properties of Pinocembrin—An Isolated Flavonoid from Honey and Propolis
Source: J Phys Chem B. 2023 Oct 10;127(41):8769–79. doi: 10.1021/acs.jpcb.3c03545 (PMC10591471; doi:10.1021/acs.jpcb.3c03545)
Supplement: Supplementary file 1 — jp3c03545_si_001.zip [file jp3c03545_si_001.zip › xyz/water/biomolecules/Leu/C5/TS.log.final.opt.xyz]

O        3.126023    0.631005    1.801798
O        0.271217   -1.655955   -0.004617
O       -0.122014    0.465819   -1.746844
O        2.225222    4.444422   -0.731043
C        3.227495   -0.810289    1.804325
C        1.823505   -1.376350    1.770865
C        1.440632    0.423230    0.071523
C        4.122984   -1.259070    0.661328
C        1.105129   -0.932436    0.523490
C        2.397849    1.162876    0.785172
C        0.758238    1.091268   -0.992583
C        2.655605    2.501781    0.509125
C        5.202385   -0.457672    0.284385
C        3.917130   -2.470126    0.003243
C        1.006795    2.442489   -1.256592
C        1.949716    3.134327   -0.504677
C        6.056527   -0.858485   -0.734520
C        4.776302   -2.872203   -1.016155
C        5.845652   -2.068576   -1.389142
H        3.702006   -1.041097    2.754439
H        1.808744   -2.460311    1.840367
H        1.269440   -0.972234    2.623161
H        3.403091    3.034585    1.079163
H        5.371424    0.484430    0.788182
H        3.091222   -3.112958    0.274141
H        0.464805    2.929230   -2.056502
H        6.887471   -0.226159   -1.016943
H        4.602430   -3.813751   -1.519361
H        6.509904   -2.380391   -2.183700
H       -1.329835    0.468065   -1.086407
O       -5.165871   -2.868970   -0.115442
N       -4.679333   -0.528122    1.257946
N       -5.963231   -1.650147   -1.845224
C       -2.357837    0.701398   -0.476481
C       -3.127882   -0.591533   -0.682557
C       -4.589257   -0.542534   -0.187578
C       -1.883753    1.008060    0.924873
C       -2.919414    1.904330   -1.200613
C       -5.282802   -1.793597   -0.708385
H       -2.623896   -1.417205   -0.176576
H       -3.153517   -0.814235   -1.751691
H       -5.090830    0.344092   -0.566037
H       -2.686165    1.472501    1.505400
H       -1.547148    0.111659    1.445226
H       -1.063886    1.732126    0.897070
H       -3.808755    2.276200   -0.682600
H       -2.186823    2.713676   -1.215299
H       -3.194586    1.657610   -2.226737
C       -5.133756    0.503475    1.971668
H       -4.360624   -1.347369    1.755035
H       -6.043159   -0.750912   -2.291634
H       -6.378032   -2.458362   -2.283648
O       -5.541482    1.567565    1.501240
H       -5.113893    0.321960    3.049935
H        1.676354    4.783476   -1.449055
