# Supplementary material for: Theoretical Insights into the Oxidative Stress-Relieving Properties of Pinocembrin—An Isolated Flavonoid from Honey and Propolis
Source: J Phys Chem B. 2023 Oct 10;127(41):8769–79. doi: 10.1021/acs.jpcb.3c03545 (PMC10591471; doi:10.1021/acs.jpcb.3c03545)
Supplement: Supplementary file 1 — jp3c03545_si_001.zip [file jp3c03545_si_001.zip › xyz/water/biomolecules/Leu/C7/QST2.log.final.opt.xyz]

O       -2.763055    0.346663   -2.086648
O       -5.103943   -0.456028    1.129522
O       -3.540815   -2.459985    1.748860
O        0.273115   -3.055895   -0.937498
C       -3.340821    1.480890   -1.380929
C       -4.600785    1.014405   -0.677107
C       -3.199394   -1.009387   -0.141100
C       -2.267688    2.094490   -0.504061
C       -4.352926   -0.184952    0.189515
C       -2.413280   -0.689830   -1.271184
C       -2.814132   -2.102310    0.668360
C       -1.279343   -1.402350   -1.579162
C       -2.361837    2.175046    0.882169
C       -1.113308    2.563019   -1.136298
C       -1.660699   -2.812967    0.387065
C       -0.883986   -2.448711   -0.723303
C       -1.310290    2.706528    1.627099
C       -0.067166    3.093651   -0.395813
C       -0.162484    3.162244    0.992715
H       -3.598942    2.175340   -2.174602
H       -5.052728    1.804858   -0.080790
H       -5.325995    0.704801   -1.434971
H       -0.661409   -1.124532   -2.420823
H       -3.249345    1.836307    1.400168
H       -1.039379    2.503405   -2.215151
H       -1.338321   -3.616073    1.034569
H       -1.393346    2.760453    2.704137
H        0.822260    3.450435   -0.898047
H        0.654105    3.569218    1.574430
H       -4.307950   -1.853055    1.808800
H        1.225191   -2.265745   -0.276699
O        5.509361    0.198981   -1.793840
N        3.494954    1.242063   -0.202229
N        6.255167   -0.963659   -0.003506
C        1.880588   -1.501701    0.394737
C        3.043156   -1.177032   -0.527220
C        3.993943   -0.096664    0.040661
C        0.945205   -0.357376    0.705549
C        2.250532   -2.321337    1.612008
C        5.334093   -0.261208   -0.662718
H        2.681192   -0.824813   -1.495639
H        3.619189   -2.088544   -0.696415
H        4.119940   -0.218979    1.113438
H        1.417227    0.308579    1.435753
H        0.695532    0.223313   -0.181392
H        0.023153   -0.724066    1.163597
H        2.833843   -1.712836    2.310800
H        1.352083   -2.653294    2.134564
H        2.844973   -3.193121    1.337870
C        3.279282    2.154301    0.748212
H        3.335180    1.513144   -1.161929
H        6.079558   -1.309448    0.925947
H        7.134802   -1.172841   -0.450394
O        3.444893    1.973051    1.956460
H        2.929922    3.111872    0.352900
