# Supplementary material for: Theoretical Insights into the Oxidative Stress-Relieving Properties of Pinocembrin—An Isolated Flavonoid from Honey and Propolis
Source: J Phys Chem B. 2023 Oct 10;127(41):8769–79. doi: 10.1021/acs.jpcb.3c03545 (PMC10591471; doi:10.1021/acs.jpcb.3c03545)
Supplement: Supplementary file 1 — jp3c03545_si_001.zip [file jp3c03545_si_001.zip › xyz/water/biomolecules/Met/C5/QST2.log.final.opt.xyz]

O        2.512891    0.252420    1.955993
O        0.729882   -2.017555   -0.924112
O       -0.020751    0.371076   -2.136655
O        0.803470    4.293777    0.370061
C        3.064416   -1.034216    1.596498
C        1.924536   -1.909201    1.123199
C        1.211587    0.165833   -0.089627
C        4.185972   -0.842905    0.589057
C        1.249332   -1.298529   -0.078224
C        1.791902    0.869435    0.981262
C        0.499098    0.927996   -1.073304
C        1.656082    2.243989    1.126624
C        5.023735    0.267724    0.709653
C        4.423411   -1.761364   -0.431668
C        0.348585    2.313907   -0.907140
C        0.923132    2.952964    0.181729
C        6.075177    0.458316   -0.176977
C        5.480383   -1.570762   -1.318354
C        6.306808   -0.461711   -1.195733
H        3.471235   -1.417835    2.528362
H        2.241211   -2.922612    0.893064
H        1.177175   -1.960627    1.920405
H        2.120079    2.747828    1.962105
H        4.848636    0.986673    1.498662
H        3.794301   -2.632462   -0.550817
H       -0.210845    2.871446   -1.646984
H        6.714339    1.324675   -0.072451
H        5.650299   -2.290758   -2.107416
H        7.124613   -0.312950   -1.887717
H       -1.269465   -0.279000   -1.833274
H        0.279143    4.683764   -0.340137
S       -3.526320   -0.148988   -2.581086
O       -2.980136   -2.693341    1.576601
N       -3.684370   -0.040380    2.085592
N       -4.683134   -2.688136    0.089175
C       -2.391480   -0.172062    0.002049
C       -3.684019   -0.572711    0.735711
C       -2.315997   -0.687764   -1.420945
C       -3.762037   -2.088095    0.838915
C       -3.639743    1.616405   -2.205155
H       -1.547373   -0.580799    0.560029
H       -2.314623    0.915215    0.027802
H       -4.552388   -0.178793    0.210873
H       -2.246016   -1.772622   -1.491517
H       -4.750180   -3.694955    0.096673
H       -5.324172   -2.156311   -0.477120
H       -4.101995    1.777879   -1.234180
H       -4.256869    2.059535   -2.982647
H       -2.643876    2.055071   -2.233238
C       -4.069280    1.208872    2.358383
H       -3.250746   -0.587142    2.815985
O       -4.521573    1.994926    1.524415
H       -3.958689    1.481067    3.411393
