# Supplementary material for: Theoretical Insights into the Oxidative Stress-Relieving Properties of Pinocembrin—An Isolated Flavonoid from Honey and Propolis
Source: J Phys Chem B. 2023 Oct 10;127(41):8769–79. doi: 10.1021/acs.jpcb.3c03545 (PMC10591471; doi:10.1021/acs.jpcb.3c03545)
Supplement: Supplementary file 1 — jp3c03545_si_001.zip [file jp3c03545_si_001.zip › xyz/water/biomolecules/Met/C7/QST2.log.final.opt.xyz]

O        2.802603   -0.491520   -2.046847
O        4.626308    0.452997    1.471499
O        3.025866    2.503136    1.715807
O       -0.254045    3.060227   -1.608082
C        3.319874   -1.563957   -1.219621
C        4.476312   -1.022274   -0.400651
C        2.964063    0.955585   -0.119710
C        2.176432   -2.165490   -0.423109
C        4.051621    0.163974    0.414258
C        2.354793    0.592687   -1.348936
C        2.483763    2.102928    0.545900
C        1.309535    1.307115   -1.875359
C        0.988891   -2.459380   -1.098527
C        2.266474   -2.439746    0.938768
C        1.432629    2.842568    0.022948
C        0.825527    2.436288   -1.178822
C       -0.087923   -3.017980   -0.424292
C        1.186113   -3.004020    1.614825
C        0.009508   -3.294474    0.937617
H        3.687070   -2.293636   -1.935947
H        4.917145   -1.778521    0.244527
H        5.250617   -0.671730   -1.088932
H        0.831514    0.989011   -2.790859
H        0.912110   -2.246014   -2.156864
H        3.172316   -2.223726    1.488937
H        1.081701    3.725346    0.537273
H       -0.999880   -3.243321   -0.961398
H        1.268697   -3.210963    2.673320
H       -0.829160   -3.728795    1.464720
H        3.744129    1.872677    1.939809
H       -1.222896    2.532579   -0.826113
S       -1.187537    1.804551    1.456220
O       -5.325594    1.094667   -1.023568
N       -3.813525   -1.344401   -0.882303
N       -5.153257    1.009949    1.229406
C       -2.386957    0.641063   -0.811833
C       -3.498130   -0.155880   -0.113486
C       -2.017570    1.910867   -0.074841
C       -4.750657    0.707533   -0.003193
C       -0.285224    0.236002    1.407402
H       -2.735605    0.917127   -1.808515
H       -1.520908   -0.009891   -0.930510
H       -3.178257   -0.481780    0.872695
H       -2.827922    2.632624    0.032058
H       -5.963967    1.596725    1.359074
H       -4.659569    0.666318    2.037343
H       -0.972588   -0.589715    1.573806
H        0.434054    0.283587    2.221898
H        0.233437    0.121794    0.459566
C       -3.780081   -2.582829   -0.378368
H       -4.070889   -1.228936   -1.852163
O       -3.498274   -2.863679    0.786710
H       -4.031962   -3.352523   -1.112922
