# Supplementary material for: Theoretical Insights into the Oxidative Stress-Relieving Properties of Pinocembrin—An Isolated Flavonoid from Honey and Propolis
Source: J Phys Chem B. 2023 Oct 10;127(41):8769–79. doi: 10.1021/acs.jpcb.3c03545 (PMC10591471; doi:10.1021/acs.jpcb.3c03545)
Supplement: Supplementary file 1 — jp3c03545_si_001.zip [file jp3c03545_si_001.zip › xyz/water/Cu_II/2x/aEA/aEA.log.final.opt.xyz]

O       -3.857133    0.391538   -2.413846
O       -2.262495    2.241937    0.851169
O       -3.837003    0.676825    2.386212
O       -6.557838   -2.476056    0.074484
C       -2.606409    1.094618   -2.502708
C       -2.610729    2.233647   -1.498064
C       -3.761625    0.600291    0.004692
C       -1.438844    0.135291   -2.349885
C       -2.825586    1.714381   -0.104053
C       -4.259210   -0.000583   -1.174424
C       -4.268261    0.112794    1.231161
C       -5.193165   -1.018929   -1.147850
C       -1.622415   -1.247852   -2.395090
C       -0.143819    0.643058   -2.234866
C       -5.201607   -0.906605    1.276228
C       -5.654548   -1.465045    0.083458
C       -0.527114   -2.106041   -2.322885
C        0.947786   -0.215852   -2.175221
C        0.760143   -1.592497   -2.217544
H       -2.599001    1.500777   -3.511076
H       -1.690600    2.810750   -1.530601
H       -3.446043    2.899757   -1.731345
H       -5.537378   -1.468913   -2.067314
H       -2.615827   -1.661132   -2.498361
H        0.023414    1.711818   -2.217297
H       -5.575088   -1.261999    2.228370
H       -0.684866   -3.176059   -2.353067
H        1.948140    0.189369   -2.104654
H        1.611532   -2.256742   -2.171755
H       -4.290717    0.268688    3.135211
H       -6.786587   -2.737832    0.974849
Cu       -0.317808    0.815742    1.570350
O       -0.960453   -1.100793    0.946814
H       -1.798195   -1.317421    1.370841
O       -1.299417    1.529807    3.458374
H       -1.227687    0.865384    4.150671
H       -2.171054    1.392230    3.056242
H       -1.147068   -1.129753   -0.000857
O        5.008903   -0.145489    0.354132
O        1.693662    0.688586    2.583949
O        0.968322    2.435059    0.671450
O        4.032963    3.016536   -2.926803
C        4.528821   -1.078444    1.352200
C        3.847112   -0.301362    2.456901
C        2.953638    1.122455    0.610217
C        3.692662   -2.159703    0.691836
C        2.713069    0.521902    1.914938
C        4.135524    0.790249   -0.094618
C        2.125192    2.115082    0.037154
C        4.487820    1.418789   -1.275281
C        4.235702   -2.827689   -0.408926
C        2.453261   -2.562428    1.183598
C        2.473793    2.768771   -1.128570
C        3.656748    2.413575   -1.773103
C        3.560655   -3.889011   -0.995008
C        1.774358   -3.627050    0.592797
C        2.327943   -4.296587   -0.489351
H        5.439294   -1.531004    1.735551
H        3.488243   -0.951342    3.250543
H        4.573838    0.395220    2.883953
H        5.391456    1.137904   -1.795718
H        5.199780   -2.520651   -0.793772
H        2.006175   -2.070705    2.036636
H        1.829262    3.534811   -1.542246
H        3.997070   -4.402025   -1.841432
H        0.812977   -3.929762    0.985598
H        1.802033   -5.125652   -0.943538
H        3.384247    3.683874   -3.182260
H        0.477614    3.094945    0.162786
