# Supplementary material for: Theoretical Insights into the Oxidative Stress-Relieving Properties of Pinocembrin—An Isolated Flavonoid from Honey and Propolis
Source: J Phys Chem B. 2023 Oct 10;127(41):8769–79. doi: 10.1021/acs.jpcb.3c03545 (PMC10591471; doi:10.1021/acs.jpcb.3c03545)
Supplement: Supplementary file 1 — jp3c03545_si_001.zip [file jp3c03545_si_001.zip › xyz/water/Cu_II/2x/vEA/vEA.log.final.opt.xyz]

O       -4.280651    1.717828   -0.916212
O       -1.585379    1.184627    2.049951
O       -2.218762   -1.450951    2.025692
O       -5.278796   -2.815358   -1.357444
C       -3.308082    2.704260   -0.522073
C       -3.140934    2.632303    0.991188
C       -3.211313    0.180890    0.623983
C       -1.999833    2.493904   -1.270952
C       -2.569056    1.285424    1.299629
C       -4.094149    0.457202   -0.449448
C       -3.047248   -1.174898    0.991045
C       -4.786131   -0.543458   -1.100675
C       -1.911652    1.603436   -2.341431
C       -0.860529    3.203805   -0.885265
C       -3.730363   -2.187459    0.351902
C       -4.597002   -1.858975   -0.690629
C       -0.700000    1.411615   -3.000003
C        0.345429    3.017202   -1.551709
C        0.433130    2.112367   -2.604514
H       -3.753886    3.654958   -0.800133
H       -2.487761    3.412069    1.368938
H       -4.124387    2.723012    1.457132
H       -5.433217   -0.310249   -1.933184
H       -2.785094    1.057442   -2.669019
H       -0.908257    3.911274   -0.067967
H       -3.597987   -3.217257    0.658955
H       -0.647192    0.711107   -3.822295
H        1.218119    3.577510   -1.244447
H        1.375698    1.957657   -3.113192
H       -2.184901   -2.403543    2.185225
H       -5.059465   -3.689852   -1.012080
Cu       -0.139891   -0.252811    2.021345
O       -0.020677   -0.264251   -0.005865
H        0.125243   -1.145444   -0.380399
O       -0.177911   -0.273732    4.040945
H        0.324494   -1.015762    4.399401
H       -1.081264   -0.380708    4.363805
H       -0.734926    0.134901   -0.522028
O        4.535884   -1.300347   -0.661100
O        1.530152   -1.432508    2.050492
O        1.680275    1.297953    2.185298
O        4.658602    3.351781   -0.911528
C        3.721128   -2.463654   -0.421214
C        3.396534   -2.509092    1.064948
C        3.049552   -0.064473    0.808399
C        2.486841   -2.425168   -1.310766
C        2.565470   -1.303347    1.375314
C        4.055711   -0.120658   -0.189099
C        2.614154    1.221399    1.208678
C        4.589799    1.018538   -0.755937
C        2.455255   -1.613864   -2.445006
C        1.369599   -3.205789   -1.006248
C        3.145716    2.368873    0.659242
C        4.126237    2.256436   -0.325094
C        1.321413   -1.567703   -3.248309
C        0.236656   -3.161770   -1.815397
C        0.205465   -2.334906   -2.933751
H        4.356203   -3.303277   -0.689436
H        2.867141   -3.413102    1.347750
H        4.332444   -2.450689    1.624972
H        5.332850    0.944431   -1.536121
H        3.314154   -1.009816   -2.701826
H        1.369788   -3.855750   -0.142210
H        2.802638    3.342086    0.986976
H        1.311005   -0.925169   -4.118350
H       -0.621077   -3.771666   -1.565212
H       -0.678845   -2.292976   -3.555207
H        4.260373    4.156829   -0.557120
H        1.452274    2.218520    2.375379
