# Supplementary material for: Theoretical Insights into the Oxidative Stress-Relieving Properties of Pinocembrin—An Isolated Flavonoid from Honey and Propolis
Source: J Phys Chem B. 2023 Oct 10;127(41):8769–79. doi: 10.1021/acs.jpcb.3c03545 (PMC10591471; doi:10.1021/acs.jpcb.3c03545)
Supplement: Supplementary file 1 — jp3c03545_si_001.zip [file jp3c03545_si_001.zip › xyz/water/Fe_III/2x/aEA/aEA.log.final.opt.xyz]

O       -4.698716   -1.289139    0.581687
O       -1.437377   -1.437672   -1.826687
O       -1.557636    1.272682   -1.977450
O       -5.168446    3.342351    0.331749
C       -3.796557   -2.411602    0.517480
C       -3.324676   -2.548368   -0.922983
C       -3.110081   -0.080036   -0.789398
C       -2.644985   -2.228619    1.496462
C       -2.524377   -1.325355   -1.239728
C       -4.243796   -0.124312    0.058253
C       -2.669545    1.198865   -1.188161
C       -4.929920    1.018389    0.420780
C       -2.690364   -1.260565    2.498732
C       -1.511787   -3.037384    1.387225
C       -3.332567    2.351254   -0.840307
C       -4.474985    2.246405   -0.042750
C       -1.611797   -1.086691    3.360230
C       -0.436803   -2.866488    2.254371
C       -0.479431   -1.883471    3.238135
H       -4.403955   -3.267721    0.796233
H       -2.722544   -3.437062   -1.080471
H       -4.198519   -2.584555   -1.577469
H       -5.784113    0.957442    1.078777
H       -3.563237   -0.632627    2.609466
H       -1.458140   -3.808875    0.630908
H       -2.975816    3.315937   -1.178641
H       -1.659300   -0.324061    4.126041
H        0.432969   -3.502349    2.157980
H        0.360354   -1.743681    3.905157
H       -1.328778    2.188771   -2.189312
H       -4.761633    4.143702   -0.021150
O       -0.104208   -0.039130    0.151357
H       -0.095043   -0.919915    0.550804
O        0.036216   -0.076584   -3.955465
H       -0.564336    0.574552   -4.338101
H       -0.274227   -0.930334   -4.280949
H        0.547151    0.482367    0.636652
Fe       -0.014163   -0.043602   -1.905844
O        4.720648    1.265826    0.454644
O        1.416838    1.352860   -1.893024
O        1.520905   -1.367815   -1.956821
O        5.069342   -3.379455    0.504751
C        3.852502    2.409082    0.325974
C        3.359158    2.464040   -1.113536
C        3.087520    0.014017   -0.824834
C        2.715948    2.330134    1.335134
C        2.519036    1.247214   -1.335187
C        4.228459    0.083443    0.011366
C        2.626072   -1.277347   -1.157145
C        4.887015   -1.051550    0.442477
C        2.750489    1.424794    2.395704
C        1.609384    3.170669    1.197949
C        3.261884   -2.422820   -0.740811
C        4.402726   -2.294823    0.056602
C        1.687263    1.348004    3.290410
C        0.551374    3.096329    2.097197
C        0.583237    2.179703    3.142560
H        4.490726    3.262692    0.534504
H        2.780824    3.359388   -1.317579
H        4.221961    2.430459   -1.782359
H        5.744716   -0.970726    1.093751
H        3.602822    0.773000    2.527094
H        1.564765    3.888956    0.390530
H        2.884816   -3.397566   -1.023547
H        1.725658    0.636112    4.103999
H       -0.298456    3.754470    1.976426
H       -0.243680    2.116821    3.836886
H        1.271740   -2.287656   -2.124106
H        4.648609   -4.192745    0.199321
