# Supplementary material for: Theoretical Insights into the Oxidative Stress-Relieving Properties of Pinocembrin—An Isolated Flavonoid from Honey and Propolis
Source: J Phys Chem B. 2023 Oct 10;127(41):8769–79. doi: 10.1021/acs.jpcb.3c03545 (PMC10591471; doi:10.1021/acs.jpcb.3c03545)
Supplement: Supplementary file 1 — jp3c03545_si_001.zip [file jp3c03545_si_001.zip › xyz/water/Fe_III/2x/vEA/vEA.log.final.opt.xyz]

O        5.525160   -0.718171   -0.477113
O        1.587920   -1.738554   -0.466418
O        1.363945   -0.418054    1.922900
O        5.434712    1.183416    3.763836
C        4.787661   -0.922628   -1.707155
C        3.722632   -1.962419   -1.427716
C        3.391442   -0.650740    0.663030
C        4.248920    0.409535   -2.200931
C        2.805673   -1.436708   -0.374546
C        4.789991   -0.383064    0.601002
C        2.720667   -0.211158    1.828658
C        5.460432    0.222586    1.641227
C        5.007715    1.565145   -2.008378
C        3.019405    0.504832   -2.850494
C        3.363707    0.393717    2.872505
C        4.747442    0.596365    2.773826
C        4.538907    2.795549   -2.449546
C        2.550857    1.739865   -3.291807
C        3.306457    2.887382   -3.089862
H        5.525060   -1.319659   -2.397964
H        3.155305   -2.233952   -2.312373
H        4.202393   -2.862005   -1.031645
H        6.519573    0.418851    1.565479
H        5.964286    1.502084   -1.507564
H        2.414717   -0.374760   -3.025350
H        2.819149    0.713163    3.751824
H        5.136034    3.683480   -2.292201
H        1.593969    1.799325   -3.792659
H        2.940467    3.846874   -3.429028
H        0.978938   -0.141669    2.771612
H        4.855926    1.422320    4.499627
O        0.342115    0.709239   -0.399960
H        0.987879    1.332299   -0.034592
O       -0.184571   -2.717527    1.414329
H        0.153692   -2.771734    2.320228
H        0.180848   -3.469188    0.924387
H        0.551246    0.604227   -1.340861
Fe        0.138962   -1.003471    0.536818
O       -5.312082   -0.380351    1.144033
O       -1.269461   -0.285301    1.578602
O       -1.092362   -1.565555   -0.861363
O       -5.227008   -2.939346   -2.733026
C       -4.683346    0.719940    1.850704
C       -3.389744    0.207637    2.438755
C       -3.137597   -0.950627    0.241103
C       -4.548820    1.906953    0.915739
C       -2.507390   -0.347502    1.371400
C       -4.562269   -0.984173    0.201771
C       -2.466080   -1.606065   -0.820193
C       -5.246338   -1.657459   -0.787145
C       -5.635833    2.235085    0.102730
C       -3.398130    2.689639    0.861147
C       -3.124392   -2.272475   -1.815195
C       -4.525791   -2.301688   -1.784444
C       -5.570530    3.324991   -0.753554
C       -3.335047    3.784871    0.002447
C       -4.417106    4.103613   -0.806370
H       -5.383564    0.951578    2.647509
H       -2.856916    0.965814    3.005483
H       -3.613946   -0.624953    3.113584
H       -6.326111   -1.665385   -0.792356
H       -6.533673    1.632661    0.143420
H       -2.542711    2.469737    1.485204
H       -2.581950   -2.762524   -2.613554
H       -6.419569    3.569297   -1.377357
H       -2.435951    4.385016   -0.030531
H       -4.365877    4.954185   -1.472385
H       -0.715357   -2.040228   -1.621545
H       -4.644801   -3.338977   -3.392455
