# Supplementary material for: Theoretical Insights into the Oxidative Stress-Relieving Properties of Pinocembrin—An Isolated Flavonoid from Honey and Propolis
Source: J Phys Chem B. 2023 Oct 10;127(41):8769–79. doi: 10.1021/acs.jpcb.3c03545 (PMC10591471; doi:10.1021/acs.jpcb.3c03545)
Supplement: Supplementary file 1 — jp3c03545_si_001.zip [file jp3c03545_si_001.zip › xyz/water/PA/C7/aIP/C7.log.final.opt.xyz]

O       -0.029526   -0.390472    1.971966
O        0.371535    2.920886   -0.351429
O        2.266515    1.738579   -1.717001
O        3.492749   -2.525947   -0.241585
C       -1.183597    0.442110    1.701080
C       -0.693931    1.865402    1.508680
C        1.089210    0.729812    0.139159
C       -1.958517   -0.132864    0.529005
C        0.258941    1.926284    0.356899
C        0.918896   -0.399198    0.996620
C        2.090403    0.696000   -0.876822
C        1.716760   -1.497396    0.883752
C       -2.076639   -1.520097    0.415474
C       -2.574817    0.679845   -0.420054
C        2.903759   -0.396128   -1.007777
C        2.750779   -1.527866   -0.126237
C       -2.795158   -2.082417   -0.630167
C       -3.298123    0.113852   -1.467343
C       -3.408452   -1.265476   -1.576593
H       -1.775569    0.374243    2.609068
H       -1.501892    2.577031    1.363531
H       -0.135771    2.158585    2.402607
H        1.586352   -2.352292    1.531155
H       -1.600288   -2.159188    1.146910
H       -2.506680    1.756867   -0.356345
H        3.671601   -0.426543   -1.767480
H       -2.876951   -3.158140   -0.707354
H       -3.770098    0.757088   -2.197527
H       -3.966646   -1.703766   -2.392695
H        1.628682    2.440558   -1.481534
