# Supplementary material for: Theoretical Insights into the Oxidative Stress-Relieving Properties of Pinocembrin—An Isolated Flavonoid from Honey and Propolis
Source: J Phys Chem B. 2023 Oct 10;127(41):8769–79. doi: 10.1021/acs.jpcb.3c03545 (PMC10591471; doi:10.1021/acs.jpcb.3c03545)
Supplement: Supplementary file 1 — jp3c03545_si_001.zip [file jp3c03545_si_001.zip › xyz/water/PA/C7/Cu_II/CuII-C4C5.log.final.opt.xyz]

O        2.328198    0.991241    1.733112
O       -0.982000   -1.181136    0.739435
O       -1.390194    0.623275   -1.365142
O        0.949733    4.673597   -0.810821
C        2.401933   -0.446695    1.777789
C        1.000848   -0.981842    1.992153
C        0.385517    0.727198    0.297010
C        3.097193   -0.990489    0.540751
C        0.061665   -0.494885    0.929610
C        1.463427    1.512764    0.817188
C       -0.397224    1.358402   -0.718625
C        1.658222    2.818214    0.460172
C        3.883461   -0.161349   -0.258892
C        3.003499   -2.345579    0.221531
C       -0.229107    2.648636   -1.090500
C        0.799115    3.460671   -0.483268
C        4.550626   -0.675632   -1.365657
C        3.675756   -2.859047   -0.882149
C        4.448175   -2.025241   -1.682695
H        3.011379   -0.655771    2.653387
H        0.971634   -2.067487    2.028061
H        0.620299   -0.611258    2.948488
H        2.483480    3.371543    0.886975
H        3.978040    0.888739   -0.020433
H        2.415372   -3.014328    0.834456
H       -0.842911    3.072650   -1.873117
H        5.153005   -0.018679   -1.978557
H        3.593439   -3.912318   -1.114376
H        4.967599   -2.424417   -2.543273
H       -0.977411   -0.098530   -1.863318
Cu       -2.665667   -0.587318   -0.098643
O       -4.385703    0.037406   -0.989949
H       -4.187610    0.734313   -1.627904
O       -3.722882   -1.896234    1.188400
H       -4.671650   -1.751880    1.092816
O       -2.492271   -2.228133   -1.701071
H       -2.516922   -1.811022   -2.569244
O       -2.884846    1.196354    1.338049
H       -2.914626    1.990288    0.791882
H       -2.067186    1.277366    1.841609
H       -3.519484   -1.678636    2.105740
H       -1.597650   -2.575702   -1.614681
H       -4.773375   -0.684386   -1.500472
