# Supplementary material for: Theoretical Insights into the Oxidative Stress-Relieving Properties of Pinocembrin—An Isolated Flavonoid from Honey and Propolis
Source: J Phys Chem B. 2023 Oct 10;127(41):8769–79. doi: 10.1021/acs.jpcb.3c03545 (PMC10591471; doi:10.1021/acs.jpcb.3c03545)
Supplement: Supplementary file 1 — jp3c03545_si_001.zip [file jp3c03545_si_001.zip › xyz/water/PA/C7/Fe_III/FeIII_C4C5.log.final.opt.xyz]

O        2.227333    0.668007    1.877460
O       -1.199080   -1.177596    0.669555
O       -1.550735    0.835437   -1.095060
O        1.483268    4.435321   -0.807468
C        2.233460   -0.778063    1.762600
C        0.806746   -1.264912    1.884713
C        0.289018    0.679619    0.426105
C        2.962538   -1.170167    0.491820
C       -0.100849   -0.561573    0.924406
C        1.484723    1.304822    0.932198
C       -0.425762    1.438946   -0.551746
C        1.882850    2.542880    0.537164
C        4.210648   -0.589930    0.254165
C        2.448444   -2.075199   -0.432371
C       -0.053239    2.663314   -0.978382
C        1.130624    3.289860   -0.432306
C        4.930900   -0.907062   -0.888578
C        3.172846   -2.395399   -1.578715
C        4.411598   -1.812632   -1.810356
H        2.806782   -1.105551    2.625160
H        0.726549   -2.339922    1.737590
H        0.436805   -1.042764    2.889614
H        2.783630    2.975193    0.949514
H        4.614823    0.113948    0.970302
H        1.486600   -2.543908   -0.274524
H       -0.629532    3.189289   -1.728471
H        5.896489   -0.450639   -1.059653
H        2.762773   -3.099777   -2.289688
H        4.971501   -2.061599   -2.701628
H       -1.984051    1.402821   -1.752745
O       -4.355720    0.302971   -0.963413
H       -4.294099    1.253451   -1.133979
O       -3.724403   -1.821713    0.830729
H       -4.679624   -1.762885    0.685040
O       -2.642722   -1.767274   -1.578640
H       -2.137719   -1.466223   -2.347906
O       -3.040518    0.814132    1.313524
H       -2.857498    1.743686    1.115107
H       -2.583553    0.598500    2.139299
H       -3.584065   -1.754597    1.786078
H       -2.234005   -2.591976   -1.278648
H       -4.614625   -0.121078   -1.793377
Fe       -2.722071   -0.439895   -0.144419
