# Supplementary material for: Theoretical Insights into the Oxidative Stress-Relieving Properties of Pinocembrin—An Isolated Flavonoid from Honey and Propolis
Source: J Phys Chem B. 2023 Oct 10;127(41):8769–79. doi: 10.1021/acs.jpcb.3c03545 (PMC10591471; doi:10.1021/acs.jpcb.3c03545)
Supplement: Supplementary file 1 — jp3c03545_si_001.zip [file jp3c03545_si_001.zip › xyz/water/RAF/OOH/C1p/C1p.log.final.opt.xyz]

O       -0.018752   -0.748996    1.431703
O        1.120266    2.955355    0.143147
O        3.305897    1.899858   -0.830447
O        3.865618   -2.764698   -0.199438
C       -1.033050    0.257627    1.271295
C       -0.428271    1.647552    1.394493
C        1.604857    0.659150    0.320202
C       -1.867801    0.007572   -0.015936
C        0.797818    1.833534    0.552540
C        1.163957   -0.598989    0.777344
C        2.844425    0.724586   -0.353883
C        1.924022   -1.737097    0.607559
C       -2.169158   -1.450939   -0.162901
C       -3.096801    0.863815    0.008487
C        3.621131   -0.406920   -0.534361
C        3.150144   -1.622076   -0.046715
C       -3.438659   -1.932304   -0.157334
C       -4.346942    0.332626    0.008731
C       -4.551729   -1.065818   -0.048984
H       -1.715632    0.083245    2.097917
H       -1.150696    2.425578    1.162542
H       -0.107171    1.786345    2.431036
H       -1.319832   -2.111179   -0.270506
H       -2.950708    1.935660    0.020585
H        4.570703   -0.341757   -1.047684
H       -3.605283   -2.997087   -0.252374
H       -5.204704    0.991393    0.038265
H       -5.553676   -1.467123   -0.044953
H        2.638696    2.587996   -0.618174
H        4.686578   -2.585942   -0.673951
H        1.571388   -2.695423    0.958990
O       -0.984990    0.441893   -1.091196
O       -1.638887    0.245057   -2.334892
H       -2.096536    1.086629   -2.475943
