# Supplementary material for: Theoretical Insights into the Oxidative Stress-Relieving Properties of Pinocembrin—An Isolated Flavonoid from Honey and Propolis
Source: J Phys Chem B. 2023 Oct 10;127(41):8769–79. doi: 10.1021/acs.jpcb.3c03545 (PMC10591471; doi:10.1021/acs.jpcb.3c03545)
Supplement: Supplementary file 1 — jp3c03545_si_001.zip [file jp3c03545_si_001.zip › xyz/water/RAF/OOH/C2p/C2p.log.final.opt.xyz]

O       -0.055374    0.577992   -1.606162
O        1.650442   -2.924045   -0.387099
O        3.366760   -1.549002    1.023582
O        3.076425    3.169833    0.709550
C       -0.857818   -0.629189   -1.532596
C        0.040628   -1.827045   -1.772940
C        1.627585   -0.569487   -0.309826
C       -1.609276   -0.645255   -0.223089
C        1.151215   -1.857975   -0.765189
C        1.023843    0.617509   -0.779224
C        2.748420   -0.450243    0.543644
C        1.509773    1.861776   -0.437247
C       -2.207435    0.662426    0.201767
C       -1.783939   -1.766049    0.530542
C        3.247872    0.790664    0.898364
C        2.626254    1.929680    0.395909
C       -2.994189    0.600578    1.466269
C       -2.543039   -1.751223    1.723823
C       -3.144998   -0.552598    2.167844
H       -1.558299   -0.521382   -2.356638
H       -0.508474   -2.764891   -1.761728
H        0.504558   -1.716691   -2.757101
H       -1.431641    1.431419    0.270882
H       -1.341559   -2.704072    0.224277
H        4.108805    0.864704    1.548501
H       -3.447341    1.523025    1.803778
H       -2.664249   -2.662897    2.288593
H       -3.729503   -0.558278    3.078042
H        2.904412   -2.333408    0.656359
H        3.847076    3.110237    1.287137
H        1.031370    2.760285   -0.798244
O       -3.057452    1.077050   -0.914458
O       -3.300353    2.470929   -0.795659
H       -4.168119    2.508480   -0.370183
