# Supplementary material for: Theoretical Insights into the Oxidative Stress-Relieving Properties of Pinocembrin—An Isolated Flavonoid from Honey and Propolis
Source: J Phys Chem B. 2023 Oct 10;127(41):8769–79. doi: 10.1021/acs.jpcb.3c03545 (PMC10591471; doi:10.1021/acs.jpcb.3c03545)
Supplement: Supplementary file 1 — jp3c03545_si_001.zip [file jp3c03545_si_001.zip › xyz/water/RAF/OOH/C3p/C3p.log.final.opt.xyz]

O       -0.520035   -0.186133    1.939158
O       -1.490288   -2.746012   -1.098068
O       -3.052300   -0.903364   -2.093570
O       -3.450362    3.109897    0.394202
C        0.357567   -1.275879    1.607347
C       -0.447201   -2.432421    1.028552
C       -1.765628   -0.637264   -0.086239
C        1.484276   -0.823043    0.698392
C       -1.247487   -1.983567   -0.154927
C       -1.424535    0.198223    0.998499
C       -2.694974   -0.149012   -1.034181
C       -1.994155    1.444581    1.157774
C        1.587633    0.450273    0.242179
C        2.468512   -1.793348    0.353976
C       -3.270932    1.100273   -0.893053
C       -2.917046    1.877315    0.206575
C        2.709776    0.889908   -0.634197
C        3.545280   -1.448133   -0.488093
C        3.675232   -0.188409   -0.985858
H        0.783845   -1.581321    2.559462
H        0.192842   -3.264570    0.747863
H       -1.158275   -2.781405    1.782630
H        0.866541    1.209467    0.509045
H        2.399976   -2.794921    0.752707
H       -3.983200    1.459031   -1.623535
H        2.323480    1.381403   -1.532072
H        4.275605   -2.205355   -0.739904
H        4.496653    0.069752   -1.639857
H       -2.564781   -1.753605   -2.031252
H       -4.069259    3.322306   -0.315592
H       -1.715449    2.077624    1.987164
O        3.376754    1.951549    0.126775
O        4.219232    2.674436   -0.761865
H        5.090114    2.281612   -0.610196
