# Supplementary material for: Theoretical Insights into the Oxidative Stress-Relieving Properties of Pinocembrin—An Isolated Flavonoid from Honey and Propolis
Source: J Phys Chem B. 2023 Oct 10;127(41):8769–79. doi: 10.1021/acs.jpcb.3c03545 (PMC10591471; doi:10.1021/acs.jpcb.3c03545)
Supplement: Supplementary file 1 — jp3c03545_si_001.zip [file jp3c03545_si_001.zip › xyz/water/RAF/OOH/C4/C4.log.final.opt.xyz]

O        0.192732    0.629342    1.755342
O        0.430226   -1.242329   -1.258769
O       -2.556407   -1.100769   -1.838498
O       -3.487154    3.053098    0.219817
C        1.245663   -0.322692    1.517948
C        0.660001   -1.668599    1.113652
C       -1.125378   -0.327235   -0.042910
C        2.277009    0.238260    0.558904
C       -0.218318   -1.530119   -0.113424
C       -0.840837    0.701367    0.877525
C       -2.227340   -0.166976   -0.913642
C       -1.645581    1.819929    0.970247
C        2.126579    1.478872   -0.052804
C        3.427865   -0.510680    0.309313
C       -3.035905    0.950682   -0.831584
C       -2.732161    1.933650    0.107194
C        3.105877    1.954579   -0.921434
C        4.404419   -0.033630   -0.554738
C        4.243642    1.200754   -1.178542
H        1.713816   -0.440924    2.492534
H        1.454646   -2.380154    0.898551
H        0.053721   -2.046088    1.935863
H       -1.428207    2.592897    1.692535
H        1.252158    2.083989    0.141170
H        3.563830   -1.468596    0.795611
H       -3.887851    1.052102   -1.489891
H        2.975120    2.918249   -1.395190
H        5.291801   -0.623960   -0.739473
H        5.002731    1.572448   -1.853326
H       -2.012359   -1.895346   -1.716612
H       -4.204937    3.037935   -0.424855
O       -0.959787   -2.754620   -0.369164
O       -1.903760   -2.965163    0.666017
H       -1.494473   -3.668009    1.190891
