# Supplementary material for: Theoretical Insights into the Oxidative Stress-Relieving Properties of Pinocembrin—An Isolated Flavonoid from Honey and Propolis
Source: J Phys Chem B. 2023 Oct 10;127(41):8769–79. doi: 10.1021/acs.jpcb.3c03545 (PMC10591471; doi:10.1021/acs.jpcb.3c03545)
Supplement: Supplementary file 1 — jp3c03545_si_001.zip [file jp3c03545_si_001.zip › xyz/water/RAF/OOH/C4a/C4a.log.final.opt.xyz]

O        0.272556   -0.287815    1.873485
O       -0.945088   -1.899081   -1.591201
O       -2.920946    0.002731   -1.786008
O       -1.010991    3.920901    0.135910
C        1.063409   -1.331433    1.249535
C        0.121831   -2.287184    0.519496
C       -1.426390   -0.294690    0.133045
C        2.146648   -0.701733    0.396875
C       -0.754613   -1.551058   -0.445373
C       -0.454878    0.458313    0.978099
C       -2.083327    0.583106   -0.880038
C       -0.358795    1.813314    0.977269
C        2.953703    0.273195    0.989339
C        2.372034   -1.051918   -0.931113
C       -1.984538    1.940401   -0.845513
C       -1.141305    2.567632    0.087872
C        3.961751    0.891264    0.264897
C        3.387319   -0.432211   -1.658520
C        4.180655    0.539388   -1.065631
H        1.517231   -1.854561    2.086710
H        0.658464   -3.079474    0.004489
H       -0.536172   -2.734931    1.269084
H        0.333153    2.304837    1.647286
H        2.783553    0.547184    2.022599
H        1.773765   -1.809708   -1.416809
H       -2.539481    2.532440   -1.562428
H        4.578878    1.644592    0.735651
H        3.551835   -0.713560   -2.689815
H        4.966684    1.020142   -1.632078
H       -2.622643   -0.903997   -1.951640
H       -1.573623    4.331052   -0.531731
O       -2.432671   -0.787582    1.117501
O       -3.198639   -1.845032    0.543395
H       -2.906438   -2.615311    1.052580
