# Supplementary material for: Theoretical Insights into the Oxidative Stress-Relieving Properties of Pinocembrin—An Isolated Flavonoid from Honey and Propolis
Source: J Phys Chem B. 2023 Oct 10;127(41):8769–79. doi: 10.1021/acs.jpcb.3c03545 (PMC10591471; doi:10.1021/acs.jpcb.3c03545)
Supplement: Supplementary file 1 — jp3c03545_si_001.zip [file jp3c03545_si_001.zip › xyz/water/RAF/OOH/C4p/C4p.log.final.opt.xyz]

O       -0.892909    0.104141    2.055495
O       -1.346384   -2.903602   -0.663842
O       -2.816473   -1.313097   -2.118795
O       -3.669267    3.000156   -0.355453
C        0.160038   -0.882807    1.895475
C       -0.465122   -2.187138    1.439438
C       -1.810652   -0.681326   -0.033980
C        1.222872   -0.326306    0.981199
C       -1.216938   -1.986983    0.156159
C       -1.653061    0.321711    0.948148
C       -2.624699   -0.391306   -1.153279
C       -2.276309    1.545956    0.839105
C        1.643918    1.020349    1.181247
C        1.837184   -1.090153   -0.038351
C       -3.254269    0.834535   -1.280768
C       -3.075531    1.783955   -0.279512
C        2.612354    1.584557    0.422642
C        2.809232   -0.561553   -0.831705
C        3.303086    0.833394   -0.661778
H        0.561634   -0.995359    2.900380
H        0.270370   -2.979470    1.325111
H       -1.192923   -2.503778    2.191443
H        1.166249    1.602915    1.958045
H        1.535843   -2.115699   -0.202369
H       -3.875287    1.041853   -2.141622
H        2.920939    2.608022    0.585511
H        3.259135   -1.156964   -1.614246
H        3.257344    1.384557   -1.605894
H       -2.328095   -2.123769   -1.854731
H       -4.182359    3.068831   -1.169802
H       -2.139084    2.306203    1.593735
O        4.717612    0.838863   -0.280388
O        5.486097    0.454667   -1.412907
H        5.644211   -0.487691   -1.262687
