# Supplementary material for: Theoretical Insights into the Oxidative Stress-Relieving Properties of Pinocembrin—An Isolated Flavonoid from Honey and Propolis
Source: J Phys Chem B. 2023 Oct 10;127(41):8769–79. doi: 10.1021/acs.jpcb.3c03545 (PMC10591471; doi:10.1021/acs.jpcb.3c03545)
Supplement: Supplementary file 1 — jp3c03545_si_001.zip [file jp3c03545_si_001.zip › xyz/water/RAF/OOH/C5/C5.log.final.opt.xyz]

O        0.674780    0.656979    1.876762
O       -0.442918   -2.743449   -0.072880
O       -1.767213   -1.000264   -1.806254
O       -2.533175    3.324970   -0.213554
C        1.639939   -0.420235    1.693735
C        0.903348   -1.743244    1.641627
C       -0.777398   -0.453359    0.335423
C        2.486538   -0.097323    0.476566
C       -0.136848   -1.727042    0.556178
C       -0.368021    0.660585    1.025734
C       -1.974025   -0.374437   -0.569427
C       -1.008011    1.917022    0.873670
C        3.039275    1.182000    0.382451
C        2.744372   -1.023605   -0.530220
C       -2.473336    1.007860   -0.819125
C       -2.033472    2.062914   -0.070473
C        3.828488    1.531341   -0.703756
C        3.538881   -0.672834   -1.619880
C        4.079397    0.602345   -1.710873
H        2.252003   -0.368503    2.589170
H        1.586476   -2.577158    1.500660
H        0.375861   -1.888782    2.588124
H       -0.659666    2.763390    1.446244
H        2.847015    1.903878    1.165510
H        2.338448   -2.024576   -0.482650
H       -3.239865    1.133271   -1.571133
H        4.250236    2.525478   -0.764293
H        3.728994   -1.400493   -2.397084
H        4.694101    0.872884   -2.558679
H       -1.364387   -1.863001   -1.613440
H       -3.247713    3.329443   -0.862100
O       -2.971592   -1.120039    0.187796
O       -4.179239   -1.190578   -0.558519
H       -4.741398   -0.538705   -0.116914
