# Supplementary material for: Theoretical Insights into the Oxidative Stress-Relieving Properties of Pinocembrin—An Isolated Flavonoid from Honey and Propolis
Source: J Phys Chem B. 2023 Oct 10;127(41):8769–79. doi: 10.1021/acs.jpcb.3c03545 (PMC10591471; doi:10.1021/acs.jpcb.3c03545)
Supplement: Supplementary file 1 — jp3c03545_si_001.zip [file jp3c03545_si_001.zip › xyz/water/RAF/OOH/C5p/C5p.log.final.opt.xyz]

O        0.912625   -0.630309    1.968580
O        0.765782    2.980305    0.076269
O        2.458801    2.074888   -1.696534
O        4.104432   -2.315593   -1.009226
C       -0.301403    0.159172    2.038704
C        0.061752    1.625453    1.913965
C        1.630230    0.790174    0.154069
C       -1.283689   -0.360981    1.006953
C        0.815211    1.881501    0.641714
C        1.672432   -0.433689    0.857140
C        2.456204    0.929048   -0.984791
C        2.499160   -1.465061    0.466485
C       -1.484541   -1.770626    0.957514
C       -1.962527    0.457948    0.164538
C        3.289803   -0.097583   -1.392887
C        3.304993   -1.278183   -0.656901
C       -2.377462   -2.331290    0.022357
C       -2.940551   -0.063039   -0.832241
C       -3.070962   -1.546832   -0.847579
H       -0.688312   -0.045299    3.033273
H       -0.810648    2.272191    1.969772
H        0.731096    1.886603    2.738301
H       -0.948162   -2.407484    1.645046
H       -1.837008    1.531289    0.181563
H        3.918253    0.024615   -2.264477
H       -2.507878   -3.404959    0.000411
H       -3.749656   -1.980372   -1.569177
H        1.841079    2.698646   -1.256919
H        4.618167   -2.093416   -1.795566
H        2.516127   -2.397120    1.011654
H       -2.706950    0.322437   -1.829128
O       -4.213395    0.565700   -0.467027
O       -5.102337    0.443326   -1.569665
H       -5.635275   -0.329729   -1.338183
