# Supplementary material for: Theoretical Insights into the Oxidative Stress-Relieving Properties of Pinocembrin—An Isolated Flavonoid from Honey and Propolis
Source: J Phys Chem B. 2023 Oct 10;127(41):8769–79. doi: 10.1021/acs.jpcb.3c03545 (PMC10591471; doi:10.1021/acs.jpcb.3c03545)
Supplement: Supplementary file 1 — jp3c03545_si_001.zip [file jp3c03545_si_001.zip › xyz/water/RAF/OOH/C6/C6.log.final.opt.xyz]

O       -0.701805   -0.322757    2.000177
O       -0.351489    2.923963   -0.452834
O        1.746865    1.803075   -1.568522
O        2.947030   -2.529931    0.002613
C       -1.867440    0.459627    1.650172
C       -1.432318    1.898415    1.422043
C        0.484999    0.827740    0.227706
C       -2.572360   -0.183127    0.467106
C       -0.427042    1.961309    0.312174
C        0.305198   -0.286416    1.084135
C        1.541296    0.825691   -0.671901
C        1.145829   -1.404317    1.003851
C       -2.566300   -1.574280    0.344486
C       -3.254329    0.576243   -0.481844
C        2.592222   -0.218015   -0.666399
C        2.188561   -1.407764    0.125476
C       -3.226475   -2.192521   -0.709055
C       -3.918865   -0.045531   -1.535981
C       -3.905508   -1.428968   -1.654238
H       -2.499700    0.403931    2.532128
H       -2.268239    2.560260    1.214876
H       -0.932282    2.252548    2.328074
H        0.930773   -2.279248    1.601637
H       -2.039946   -2.173669    1.074831
H       -3.279879    1.654693   -0.413072
H        2.896147   -0.479099   -1.683044
H       -3.210734   -3.270878   -0.792221
H       -4.442496    0.557281   -2.265583
H       -4.418366   -1.910312   -2.475819
H        1.041494    2.474571   -1.444500
H        3.605734   -2.422979   -0.694251
O        3.775859    0.434286   -0.062073
O        4.950131   -0.232629   -0.509026
H        5.159959   -0.823672    0.227872
