# Supplementary material for: Theoretical Insights into the Oxidative Stress-Relieving Properties of Pinocembrin—An Isolated Flavonoid from Honey and Propolis
Source: J Phys Chem B. 2023 Oct 10;127(41):8769–79. doi: 10.1021/acs.jpcb.3c03545 (PMC10591471; doi:10.1021/acs.jpcb.3c03545)
Supplement: Supplementary file 1 — jp3c03545_si_001.zip [file jp3c03545_si_001.zip › xyz/water/RAF/OOH/C6p/C6p.log.final.opt.xyz]

O        0.458140   -0.408515    1.858197
O        0.256535    2.731378   -0.750266
O        2.520140    1.951196   -1.796960
O        4.628396   -1.770725    0.244454
C       -0.818705    0.155601    1.501803
C       -0.636831    1.632068    1.176460
C        1.425134    0.837494    0.024538
C       -1.460070   -0.648251    0.392347
C        0.346157    1.799855    0.058023
C        1.469001   -0.212403    0.967647
C        2.508855    0.967241   -0.874587
C        2.540188   -1.076852    1.037801
C       -1.046469   -1.903882    0.063820
C       -2.628714   -0.021238   -0.302503
C        3.589377    0.104421   -0.821931
C        3.593943   -0.900182    0.141238
C       -1.698343   -2.663370   -0.933027
C       -3.273813   -0.884085   -1.331866
C       -2.817951   -2.131346   -1.613829
H       -1.415630    0.063937    2.406466
H       -1.577704    2.119638    0.932646
H       -0.212401    2.126941    2.054316
H       -0.198907   -2.338171    0.576174
H        4.414365    0.217204   -1.512413
H       -1.343938   -3.656361   -1.164085
H       -3.313893   -2.729297   -2.366652
H        1.701125    2.479744   -1.677745
H        5.304484   -1.571670   -0.414600
H        2.555071   -1.881853    1.757681
H       -4.126585   -0.467670   -1.849552
H       -2.347245    0.941771   -0.743122
O       -3.573983    0.304447    0.767544
O       -4.524273    1.227451    0.258027
H       -4.108940    2.083507    0.437308
