# Supplementary material for: Theoretical Insights into the Oxidative Stress-Relieving Properties of Pinocembrin—An Isolated Flavonoid from Honey and Propolis
Source: J Phys Chem B. 2023 Oct 10;127(41):8769–79. doi: 10.1021/acs.jpcb.3c03545 (PMC10591471; doi:10.1021/acs.jpcb.3c03545)
Supplement: Supplementary file 1 — jp3c03545_si_001.zip [file jp3c03545_si_001.zip › xyz/water/RAF/OOH/C7/C7.log.final.opt.xyz]

O       -0.494288   -0.087244    2.019861
O       -0.741847    3.069447   -0.538098
O        1.326954    2.174549   -1.856339
O        2.596253   -2.099933   -0.682077
C       -1.792383    0.452189    1.675905
C       -1.614585    1.928566    1.371976
C        0.384022    1.102808    0.093284
C       -2.407291   -0.364296    0.553799
C       -0.658983    2.108180    0.232041
C        0.445394   -0.001652    1.028537
C        1.359883    1.180015   -0.932812
C        1.405551   -0.936836    0.973719
C       -2.234824   -1.750447    0.560697
C       -3.157075    0.219551   -0.465410
C        2.363905    0.258200   -1.015721
C        2.498694   -0.856090   -0.031909
C       -2.800596   -2.536654   -0.433395
C       -3.726663   -0.571008   -1.460779
C       -3.549411   -1.947913   -1.448942
H       -2.376361    0.329951    2.583868
H       -2.552535    2.430546    1.150151
H       -1.170656    2.407360    2.248847
H        1.419446   -1.767832    1.664451
H       -1.652351   -2.211834    1.347019
H       -3.313880    1.288851   -0.497179
H        3.102132    0.330879   -1.801865
H       -2.657449   -3.608617   -0.416063
H       -4.306139   -0.103987   -2.245547
H       -3.989746   -2.559885   -2.224415
H        0.573080    2.759924   -1.640038
H        3.194324   -2.018599   -1.436540
O        3.682588   -0.645599    0.775472
O        4.816551   -0.596096   -0.079764
H        5.146640   -1.505433   -0.051065
