# Supplementary material for: Theoretical Insights into the Oxidative Stress-Relieving Properties of Pinocembrin—An Isolated Flavonoid from Honey and Propolis
Source: J Phys Chem B. 2023 Oct 10;127(41):8769–79. doi: 10.1021/acs.jpcb.3c03545 (PMC10591471; doi:10.1021/acs.jpcb.3c03545)
Supplement: Supplementary file 1 — jp3c03545_si_001.zip [file jp3c03545_si_001.zip › xyz/water/RAF/OOH/C8/C8.log.final.opt.xyz]

O        0.033366   -0.704124    1.583228
O       -0.998152    3.038012    0.322019
O        0.874615    2.877597   -1.532643
O        3.440846   -1.126826   -1.610621
C       -1.324250   -0.229435    1.735908
C       -1.287825    1.279493    1.921047
C        0.418006    1.163994    0.101655
C       -2.164799   -0.691929    0.555812
C       -0.657150    1.924376    0.723736
C        0.752026   -0.085715    0.618281
C        1.140506    1.664847   -1.003120
C        1.943512   -0.843137    0.190399
C       -1.775876   -1.801011   -0.196449
C       -3.356619   -0.042276    0.236111
C        2.161335    0.899309   -1.600580
C        2.503734   -0.307409   -1.075568
C       -2.561652   -2.246421   -1.252754
C       -4.144111   -0.492799   -0.818919
C       -3.748341   -1.593566   -1.568599
H       -1.673663   -0.704695    2.648221
H       -2.272834    1.700040    2.100534
H       -0.654997    1.509055    2.783223
H       -0.858006   -2.320737    0.041708
H       -3.686156    0.815321    0.805968
H        2.650896    1.271783   -2.491316
H       -2.244915   -3.105700   -1.828371
H       -5.065388    0.022670   -1.054457
H       -4.358412   -1.940383   -2.391551
H        0.133861    3.269223   -1.025671
H        3.811113   -0.742345   -2.416224
H        1.734624   -1.912497    0.126484
O        2.943325   -0.707202    1.276383
O        3.782489   -1.855036    1.291620
H        4.480986   -1.631012    0.659815
