# Supplementary material for: Theoretical Insights into the Oxidative Stress-Relieving Properties of Pinocembrin—An Isolated Flavonoid from Honey and Propolis
Source: J Phys Chem B. 2023 Oct 10;127(41):8769–79. doi: 10.1021/acs.jpcb.3c03545 (PMC10591471; doi:10.1021/acs.jpcb.3c03545)
Supplement: Supplementary file 1 — jp3c03545_si_001.zip [file jp3c03545_si_001.zip › xyz/water/RAF/OOH/C8a/C8a.log.final.opt.xyz]

O       -0.098974   -0.550121    1.503328
O        0.830449    3.127329   -0.045384
O        2.942286    2.072143   -1.079082
O        3.948628   -2.395940    0.068692
C       -1.141737    0.462456    1.540245
C       -0.531960    1.852815    1.440610
C        1.250910    0.823820    0.020157
C       -2.256588    0.167085    0.556274
C        0.524604    1.997826    0.386008
C        0.754209   -0.537632    0.396919
C        2.476836    0.917642   -0.606321
C        1.841375   -1.534599    0.627926
C       -3.049268   -0.955269    0.794459
C       -2.526632    0.965574   -0.551926
C        3.359385   -0.198853   -0.694321
C        3.053703   -1.370862   -0.009837
C       -4.082657   -1.289212   -0.071084
C       -3.561939    0.633423   -1.420692
C       -4.339323   -0.494769   -1.184863
H       -1.550414    0.339236    2.539498
H       -1.298297    2.613265    1.305538
H       -0.015965    2.069110    2.380636
H       -2.847639   -1.570940    1.662691
H       -1.932312    1.846584   -0.756447
H        4.306209   -0.076949   -1.201567
H       -4.689411   -2.163098    0.124594
H       -3.760029    1.258058   -2.281294
H       -5.144724   -0.749795   -1.860361
H        2.257015    2.760077   -0.881493
H        4.780741   -2.147521   -0.352131
H        1.614535   -2.435176    1.178112
O        0.031827   -0.940558   -0.807869
O       -0.469393   -2.260973   -0.647924
H        0.176211   -2.794561   -1.133178
