# Supplementary material for: Theoretical Insights into the Oxidative Stress-Relieving Properties of Pinocembrin—An Isolated Flavonoid from Honey and Propolis
Source: J Phys Chem B. 2023 Oct 10;127(41):8769–79. doi: 10.1021/acs.jpcb.3c03545 (PMC10591471; doi:10.1021/acs.jpcb.3c03545)
Supplement: Supplementary file 1 — jp3c03545_si_001.zip [file jp3c03545_si_001.zip › xyz/water/PA/C7/Cu_II/2x/2x.log.final.opt.xyz]

O        4.548437    0.210357   -1.996460
O        1.905474   -1.114062    0.825381
O        3.874210   -2.260342    2.100007
O        8.124655   -1.977053    0.115815
C        3.391447    1.024800   -1.687961
C        2.282666    0.116349   -1.197637
C        4.116382   -0.999031    0.057417
C        3.794737    2.128799   -0.727377
C        2.750333   -0.701054   -0.033394
C        5.018980   -0.542674   -0.956825
C        4.676772   -1.803306    1.105348
C        6.341958   -0.860721   -0.947494
C        4.947186    2.862391   -1.016610
C        3.060128    2.444051    0.413053
C        6.002119   -2.129579    1.128779
C        6.891559   -1.678858    0.099853
C        5.357968    3.891406   -0.180506
C        3.470821    3.478454    1.250720
C        4.618744    4.202760    0.957773
H        3.116044    1.460657   -2.644426
H        1.393267    0.673989   -0.912726
H        2.005279   -0.573093   -1.999313
H        6.994222   -0.491502   -1.726719
H        5.523174    2.621453   -1.900727
H        2.163554    1.894546    0.665656
H        6.392631   -2.738474    1.932751
H        6.252488    4.451610   -0.417203
H        2.891150    3.712323    2.133557
H        4.937215    5.004689    1.609934
H        2.962031   -1.960389    1.913727
Cu       -0.056622   -0.810394    0.829988
O        0.167925    0.703741    2.169555
H       -0.498289    0.663648    2.866507
O       -0.257282   -2.184858   -0.671628
H       -1.111195   -2.634203   -0.685437
H        0.410686   -2.877317   -0.596082
H        1.026329    0.699633    2.610364
O       -5.409487   -1.751832   -0.494566
O       -1.944622   -0.933687    1.458793
O       -1.284642    0.694345   -0.648308
O       -3.881670    0.049141   -4.545053
C       -5.495767   -1.414082    0.909751
C       -4.157877   -1.731426    1.537831
C       -3.262450   -0.622499   -0.506123
C       -5.968048    0.021873    1.057895
C       -3.031020   -1.039174    0.824366
C       -4.450663   -1.059125   -1.179180
C       -2.351465    0.146414   -1.296460
C       -4.663530   -0.852704   -2.510169
C       -7.003054    0.467834    0.232972
C       -5.422858    0.899602    1.991855
C       -2.547535    0.368903   -2.627944
C       -3.703355   -0.145724   -3.304038
C       -7.481144    1.767104    0.337962
C       -5.904497    2.202194    2.098867
C       -6.931498    2.639968    1.272893
H       -6.257086   -2.086068    1.297206
H       -4.123936   -1.479717    2.595553
H       -3.975498   -2.806344    1.453186
H       -5.573691   -1.210664   -2.971220
H       -7.431447   -0.206884   -0.496477
H       -4.620394    0.584294    2.644268
H       -1.838876    0.966665   -3.187836
H       -8.282186    2.098611   -0.308988
H       -5.469759    2.873597    2.827008
H       -7.301670    3.652933    1.354979
H       -0.768215    1.223760   -1.269178
