# Supplementary material for: Theoretical Insights into the Oxidative Stress-Relieving Properties of Pinocembrin—An Isolated Flavonoid from Honey and Propolis
Source: J Phys Chem B. 2023 Oct 10;127(41):8769–79. doi: 10.1021/acs.jpcb.3c03545 (PMC10591471; doi:10.1021/acs.jpcb.3c03545)
Supplement: Supplementary file 1 — jp3c03545_si_001.zip [file jp3c03545_si_001.zip › xyz/water/PA/C7/Cu_II/aEA/aEA.log.final.opt.xyz]

O        1.753296    0.219711    1.937806
O       -0.689009   -1.546352   -0.825666
O       -1.211609    0.811229   -1.816145
O        0.654858    4.523908    0.401578
C        2.081880   -1.102507    1.452784
C        0.796988   -1.791257    1.034306
C        0.278985    0.424578    0.030792
C        3.140322   -0.996324    0.367745
C        0.079026   -0.981843   -0.007491
C        1.093250    1.014964    1.039426
C       -0.395426    1.320290   -0.851941
C        1.222951    2.368060    1.173311
C        4.149829   -0.041259    0.507233
C        3.155828   -1.837083   -0.743401
C       -0.273373    2.678571   -0.741877
C        0.537696    3.260212    0.284169
C        5.151979    0.073242   -0.447130
C        4.162419   -1.722898   -1.699195
C        5.161277   -0.768738   -1.555468
H        2.503284   -1.603969    2.320427
H        0.966617   -2.801751    0.671320
H        0.138983   -1.856506    1.905205
H        1.857871    2.776139    1.947812
H        4.146513    0.617379    1.365313
H        2.389599   -2.587532   -0.880080
H       -0.805159    3.325296   -1.426921
H        5.925715    0.819351   -0.325477
H        4.159408   -2.380844   -2.557733
H        5.940573   -0.679373   -2.300153
H       -1.236110   -0.166538   -1.693419
Cu       -2.856417   -0.982012    0.231494
O       -3.650125    2.154445   -1.062260
H       -2.943659    1.696728   -1.543633
O       -2.709761   -2.756643    1.455662
H       -2.996049   -3.540746    0.975950
O       -3.759888   -1.262053   -1.700953
H       -3.854993   -0.414458   -2.149075
O       -2.827194    0.862112    1.268912
H       -3.127476    1.459468    0.557093
H       -1.910388    1.107385    1.441607
H       -3.272914   -2.718591    2.235464
H       -3.123751   -1.752626   -2.233049
H       -4.468304    1.740642   -1.355037
