# Supplementary material for: Theoretical Insights into the Oxidative Stress-Relieving Properties of Pinocembrin—An Isolated Flavonoid from Honey and Propolis
Source: J Phys Chem B. 2023 Oct 10;127(41):8769–79. doi: 10.1021/acs.jpcb.3c03545 (PMC10591471; doi:10.1021/acs.jpcb.3c03545)
Supplement: Supplementary file 1 — jp3c03545_si_001.zip [file jp3c03545_si_001.zip › xyz/water/PA/C7/Fe_III/2x/2x.log.final.opt.xyz]

O       -5.603918   -0.556830    0.675333
O       -1.626129   -1.518249    0.912920
O       -1.465467   -1.000995   -1.709100
O       -5.444685    0.007684   -3.978125
C       -4.833727   -0.356116    1.882513
C       -3.765028   -1.434982    1.931948
C       -3.473720   -0.834365   -0.448349
C       -4.295397    1.069427    1.898793
C       -2.875261   -1.260342    0.741535
C       -4.884714   -0.553708   -0.480788
C       -2.807732   -0.739748   -1.701847
C       -5.546526   -0.275811   -1.636749
C       -4.975375    2.054046    1.180241
C       -3.144264    1.425249    2.607942
C       -3.428854   -0.464569   -2.868392
C       -4.852170   -0.232986   -2.893681
C       -4.511060    3.362509    1.152308
C       -2.681737    2.741129    2.580835
C       -3.360361    3.711425    1.847981
H       -5.547278   -0.504417    2.689187
H       -3.167715   -1.399428    2.838658
H       -4.255489   -2.410523    1.880651
H       -6.604783   -0.058096   -1.609551
H       -5.868276    1.792276    0.628683
H       -2.596289    0.687901    3.180724
H       -2.870130   -0.424844   -3.798834
H       -5.049922    4.107171    0.581302
H       -1.787954    3.005356    3.128778
H       -2.998754    4.730574    1.820011
H       -1.086456   -0.932420   -2.601339
Fe       -0.227021   -0.956763   -0.202612
O        5.185047   -0.973683   -1.084955
O        1.149701   -0.390262   -1.330513
O        1.021258   -0.908899    1.316864
O        4.970456   -2.456188    3.363527
C        4.679167    0.062384   -1.962350
C        3.272593   -0.318179   -2.359400
C        3.034948   -0.954761    0.031489
C        4.825088    1.421093   -1.299593
C        2.408400   -0.550274   -1.153633
C        4.455308   -1.202314    0.041796
C        2.367513   -1.227709    1.266969
C        5.101295   -1.700382    1.132208
C        6.026730    1.703973   -0.649232
C        3.828426    2.399814   -1.339413
C        2.974005   -1.721468    2.367365
C        4.390906   -1.996547    2.345603
C        6.230842    2.940054   -0.049574
C        4.036106    3.638949   -0.740655
C        5.232456    3.911153   -0.095857
H        5.336616    0.015089   -2.825791
H        2.817428    0.424621   -3.003807
H        3.293369   -1.263523   -2.907536
H        6.168053   -1.866661    1.094668
H        6.803110    0.950859   -0.615327
H        2.888795    2.217372   -1.840297
H        2.414879   -1.896394    3.278219
H        7.167144    3.147859    0.450276
H        3.258235    4.388619   -0.781854
H        5.389922    4.875562    0.368040
H        0.634175   -1.116498    2.184279
O        0.243656   -2.800120   -0.595282
H       -0.364821   -3.436167   -0.189908
H        0.243218   -2.967490   -1.548658
O       -0.686692    0.909904    0.169387
H       -0.816671    1.083680    1.114246
H       -0.010854    1.524761   -0.147436
