# Supplementary material for: Theoretical Insights into the Oxidative Stress-Relieving Properties of Pinocembrin—An Isolated Flavonoid from Honey and Propolis
Source: J Phys Chem B. 2023 Oct 10;127(41):8769–79. doi: 10.1021/acs.jpcb.3c03545 (PMC10591471; doi:10.1021/acs.jpcb.3c03545)
Supplement: Supplementary file 1 — jp3c03545_si_001.zip [file jp3c03545_si_001.zip › xyz/water/PA/C7/Fe_III/aEA/aEA.log.final.opt.xyz]

O        2.301858    0.789283    1.812065
O       -1.110406   -1.161304    0.746723
O       -1.545339    0.844864   -1.101276
O        1.409027    4.514820   -0.880028
C        2.305088   -0.655838    1.783169
C        0.883371   -1.123191    1.987376
C        0.314832    0.726943    0.412997
C        2.977165   -1.140095    0.511301
C       -0.050208   -0.525224    0.974235
C        1.499698    1.385022    0.880493
C       -0.434177    1.453849   -0.561433
C        1.870364    2.631637    0.464939
C        4.149791   -0.504370    0.097506
C        2.488199   -2.209705   -0.234921
C       -0.085007    2.695456   -0.994797
C        1.084516    3.354260   -0.485469
C        4.820840   -0.930853   -1.040396
C        3.163330   -2.638919   -1.375242
C        4.328639   -2.002195   -1.781057
H        2.913094   -0.934805    2.639904
H        0.793339   -2.206373    1.968923
H        0.542244   -0.780793    2.968557
H        2.776739    3.075876    0.852422
H        4.535946    0.327321    0.672050
H        1.584628   -2.724765    0.060213
H       -0.684629    3.201029   -1.741274
H        5.728877   -0.429732   -1.347559
H        2.772849   -3.471671   -1.944446
H        4.851701   -2.336744   -2.666641
H       -1.999759    1.440701   -1.713577
O       -4.447066    0.207053   -1.011296
H       -4.430791    1.162854   -1.141908
O       -3.814348   -1.897539    0.834987
H       -4.715883   -1.603093    1.010897
O       -2.452103   -1.757017   -1.707632
H       -1.530609   -1.754373   -1.993095
O       -3.078914    0.825664    1.382057
H       -2.893160    1.739002    1.131760
H       -2.515447    0.647442    2.144694
H       -3.427682   -2.090203    1.697625
H       -2.645678   -2.669410   -1.461401
H       -4.575094   -0.173758   -1.888334
Fe       -2.733885   -0.478683   -0.141762
