# Supplementary material for: Theoretical Insights into the Oxidative Stress-Relieving Properties of Pinocembrin—An Isolated Flavonoid from Honey and Propolis
Source: J Phys Chem B. 2023 Oct 10;127(41):8769–79. doi: 10.1021/acs.jpcb.3c03545 (PMC10591471; doi:10.1021/acs.jpcb.3c03545)
Supplement: Supplementary file 1 — jp3c03545_si_001.zip [file jp3c03545_si_001.zip › xyz/water/PA/C7/HAT/C5/C5.log.final.opt.xyz]

O        0.045446   -0.424772    1.858645
O        0.243283    3.021163   -0.308860
O        2.229493    1.711174   -1.830868
O        3.756659   -2.377347   -0.191169
C       -1.141804    0.386383    1.680018
C       -0.702183    1.821592    1.508055
C        1.055509    0.816488    0.051465
C       -1.965861   -0.182271    0.537858
C        0.220368    1.955145    0.319981
C        0.992264   -0.325976    0.898761
C        2.066597    0.811369   -0.974912
C        1.864626   -1.403426    0.847777
C       -2.059826   -1.568722    0.399422
C       -2.655961    0.634698   -0.355076
C        2.976109   -0.322607   -1.015416
C        2.911365   -1.441804   -0.095476
C       -2.825597   -2.126630   -0.615719
C       -3.426052    0.074142   -1.370922
C       -3.512038   -1.305396   -1.505639
H       -1.681976    0.263735    2.615086
H       -1.543929    2.500484    1.399261
H       -0.142096    2.119594    2.398063
H        1.722886   -2.223506    1.537249
H       -1.528057   -2.211958    1.087797
H       -2.602696    1.711218   -0.272859
H        3.740812   -0.319309   -1.780238
H       -2.887399   -3.202278   -0.711629
H       -3.953655    0.721306   -2.058523
H       -4.108029   -1.738945   -2.297248
