# Supplementary material for: Theoretical Insights into the Oxidative Stress-Relieving Properties of Pinocembrin—An Isolated Flavonoid from Honey and Propolis
Source: J Phys Chem B. 2023 Oct 10;127(41):8769–79. doi: 10.1021/acs.jpcb.3c03545 (PMC10591471; doi:10.1021/acs.jpcb.3c03545)
Supplement: Supplementary file 1 — jp3c03545_si_001.zip [file jp3c03545_si_001.zip › xyz/water/PA/C7/PA/C5/C5.log.final.opt.xyz]

O       -0.008021   -0.235143    1.957317
O        0.423644    3.078578   -0.378933
O        2.314434    1.594461   -1.878096
O        3.477676   -2.605741   -0.092093
C       -1.169198    0.556794    1.646393
C       -0.695458    1.965350    1.375479
C        1.103959    0.825796    0.053957
C       -1.951571   -0.095957    0.518665
C        0.322369    2.006385    0.253155
C        0.943082   -0.273265    0.957365
C        2.125064    0.687481   -0.981940
C        1.714363   -1.398516    0.923257
C       -2.075589   -1.487096    0.507059
C       -2.570856    0.643348   -0.486940
C        2.911710   -0.484012   -0.981593
C        2.750765   -1.535884   -0.060949
C       -2.800653   -2.125477   -0.490744
C       -3.300477    0.003571   -1.486034
C       -3.416403   -1.380591   -1.492650
H       -1.766592    0.527807    2.555392
H       -1.514551    2.640602    1.139359
H       -0.207565    2.341880    2.278309
H        1.532891   -2.198444    1.628624
H       -1.596188   -2.070561    1.281910
H       -2.490686    1.721256   -0.506666
H        3.671152   -0.578273   -1.749226
H       -2.884848   -3.204003   -0.486896
H       -3.772643    0.591574   -2.261602
H       -3.979471   -1.876653   -2.271641
