# Supplementary material for: Theoretical Insights into the Oxidative Stress-Relieving Properties of Pinocembrin—An Isolated Flavonoid from Honey and Propolis
Source: J Phys Chem B. 2023 Oct 10;127(41):8769–79. doi: 10.1021/acs.jpcb.3c03545 (PMC10591471; doi:10.1021/acs.jpcb.3c03545)
Supplement: Supplementary file 1 — jp3c03545_si_001.zip [file jp3c03545_si_001.zip › xyz/water/PA/C7/biomolecules/2dG-C4p/C5/TS.log.final.opt.xyz]

O       -4.680545   -0.149975   -1.718629
O       -1.079695   -1.176975   -0.098251
O       -1.191502    1.242181    1.314436
O       -4.577740    4.212104   -0.000183
C       -4.412880   -1.531706   -1.399114
C       -2.918038   -1.745191   -1.482980
C       -2.825212    0.436095   -0.266461
C       -5.037361   -1.875899   -0.056998
C       -2.182096   -0.828981   -0.533950
C       -4.031431    0.761381   -0.929759
C       -2.264554    1.471344    0.554640
C       -4.624038    2.004917   -0.849520
C       -6.274409   -1.319347    0.274690
C       -4.429964   -2.752912    0.839399
C       -2.845317    2.726090    0.624982
C       -4.048104    3.049179   -0.077276
C       -6.889134   -1.630220    1.480481
C       -5.048110   -3.066235    2.047462
C       -6.276613   -2.505924    2.372484
H       -4.916693   -2.089110   -2.185150
H       -2.633941   -2.776283   -1.288831
H       -2.590720   -1.492964   -2.495456
H       -5.550843    2.180861   -1.379252
H       -6.754014   -0.635974   -0.413209
H       -3.472435   -3.199856    0.611059
H       -2.380057    3.478115    1.248925
H       -7.846212   -1.188747    1.723976
H       -4.562555   -3.746277    2.734363
H       -6.753908   -2.747335    3.312587
H       -0.076977    1.322901    0.654670
O        1.721032    0.187945    0.367946
O       -0.099437    1.585959   -1.774188
O        3.029205    2.758669    0.963397
O        7.527172   -2.561250    0.218816
N        3.326005   -1.043952   -0.771753
N        4.687702   -2.808363   -0.954025
N        4.781915    0.511257    0.408675
N        6.893068   -0.456479    0.813804
N        6.431955    1.702210    1.491340
C        2.119788   -0.265840   -0.931981
C        1.165249    1.886344   -1.183957
C        2.270587    1.004996   -1.755985
C        1.121548    1.450769    0.275638
C        1.696100    2.391777    1.306986
C        4.506410   -0.669011   -0.186275
C        3.500003   -2.339886   -1.203673
C        5.334954   -1.770738   -0.311470
C        6.648657   -1.697212    0.224231
C        6.002525    0.577407    0.899589
H        1.363193   -0.935457   -1.336106
H        1.382417    2.949196   -1.270939
H        3.243456    1.455412   -1.565393
H        2.146771    0.823242   -2.821008
H        1.661199    1.912166    2.286678
H        1.101907    3.302667    1.332284
H        2.699719   -2.864754   -1.699050
H       -0.055191    1.833751   -2.703816
H        3.560547    1.949207    0.836435
H        7.814901   -0.336520    1.217531
H        7.286984    1.699540    2.024145
H        5.748662    2.417052    1.685423
