# Supplementary material for: Theoretical Insights into the Oxidative Stress-Relieving Properties of Pinocembrin—An Isolated Flavonoid from Honey and Propolis
Source: J Phys Chem B. 2023 Oct 10;127(41):8769–79. doi: 10.1021/acs.jpcb.3c03545 (PMC10591471; doi:10.1021/acs.jpcb.3c03545)
Supplement: Supplementary file 1 — jp3c03545_si_001.zip [file jp3c03545_si_001.zip › xyz/water/PA/C7/biomolecules/Cys/C5/QST2.log.final.opt.xyz]

O        2.816806    1.340467    1.111103
O        1.597837    1.236931   -2.777502
O        1.000522   -1.456272   -2.363241
O        3.147777   -3.310566    1.341755
C        2.092179    2.456225    0.557500
C        2.375314    2.505385   -0.931151
C        1.994163    0.027715   -0.766372
C        0.614888    2.370442    0.898755
C        1.920535    1.234724   -1.596278
C        2.607844    0.123790    0.547837
C        1.670100   -1.247074   -1.259499
C        3.017187   -0.954083    1.268538
C        0.139237    1.466039    1.847216
C       -0.284818    3.242217    0.282677
C        2.089606   -2.381551   -0.515679
C        2.796772   -2.265794    0.748034
C       -1.216679    1.418219    2.156327
C       -1.636993    3.200419    0.601567
C       -2.109391    2.282484    1.533851
H        2.528416    3.323115    1.046608
H        1.899221    3.354065   -1.414310
H        3.455200    2.589466   -1.080287
H        3.463902   -0.827458    2.243745
H        0.819361    0.791042    2.347377
H        0.064475    3.961543   -0.445799
H        1.878776   -3.370160   -0.898681
H       -1.571692    0.698122    2.881747
H       -2.321937    3.881522    0.114519
H       -3.163987    2.239641    1.771080
H        0.010109   -0.737614   -2.404886
S       -1.430571   -0.012234   -2.314898
N       -4.285391    0.145029   -0.531322
O       -3.812595   -0.718644    1.496045
O       -0.141560   -2.125361    2.230757
N       -1.365505   -1.584921    0.398328
C       -2.609988   -1.654242   -0.341026
C       -2.352233   -1.525524   -1.837901
C       -3.615212   -0.673773    0.278748
C       -1.126198   -2.288494    1.506343
H       -3.049685   -2.637154   -0.154034
H       -3.299425   -1.568921   -2.372956
H       -1.769149   -2.392384   -2.143521
H       -0.751591   -0.804519    0.186123
H       -1.873998   -3.059099    1.718155
H       -4.930413    0.804602   -0.122555
H       -4.010351    0.273979   -1.491238
