# Supplementary material for: Theoretical Insights into the Oxidative Stress-Relieving Properties of Pinocembrin—An Isolated Flavonoid from Honey and Propolis
Source: J Phys Chem B. 2023 Oct 10;127(41):8769–79. doi: 10.1021/acs.jpcb.3c03545 (PMC10591471; doi:10.1021/acs.jpcb.3c03545)
Supplement: Supplementary file 1 — jp3c03545_si_001.zip [file jp3c03545_si_001.zip › xyz/water/PA/C7/biomolecules/Leu/C5/QST2.log.final.opt.xyz]

O        3.106354    0.649351    1.816586
O        0.230428   -1.634154    0.025164
O       -0.128041    0.482639   -1.763297
O        2.214035    4.433864   -0.800754
C        3.222003   -0.787603    1.804391
C        1.824447   -1.366446    1.761010
C        1.426894    0.429337    0.074451
C        4.128595   -1.221107    0.663688
C        1.087560   -0.899802    0.528205
C        2.390251    1.186861    0.781394
C        0.759709    1.111923   -1.000070
C        2.665363    2.509438    0.498498
C        5.198029   -0.403332    0.293425
C        3.945426   -2.433565    0.000911
C        1.019316    2.446534   -1.273893
C        1.982164    3.203475   -0.535467
C        6.063625   -0.788512   -0.722386
C        4.815395   -2.820181   -1.015113
C        5.874854   -1.999848   -1.381065
H        3.696980   -1.025304    2.753368
H        1.823050   -2.452351    1.799564
H        1.272742   -0.998032    2.630485
H        3.423583    3.022887    1.074743
H        5.349646    0.540263    0.799956
H        3.126684   -3.088301    0.264928
H        0.481424    2.921954   -2.083863
H        6.885993   -0.142544   -0.999216
H        4.658142   -3.762929   -1.521684
H        6.547657   -2.299590   -2.173099
H       -1.309147    0.487531   -1.115348
O       -5.099137   -2.876960   -0.005526
N       -4.663408   -0.467673    1.257462
N       -5.909827   -1.759046   -1.796068
C       -2.356948    0.724915   -0.513306
C       -3.104603   -0.586650   -0.674289
C       -4.568571   -0.545624   -0.185974
C       -1.893060    1.092527    0.876598
C       -2.931701    1.890350   -1.286087
C       -5.234036   -1.833562   -0.649818
H       -2.589447   -1.384718   -0.136401
H       -3.122788   -0.849737   -1.734512
H       -5.086879    0.312628   -0.605433
H       -2.701142    1.573490    1.435488
H       -1.550328    0.220708    1.433581
H       -1.078076    1.820599    0.820813
H       -3.828322    2.271521   -0.787531
H       -2.209426    2.707985   -1.330365
H       -3.198896    1.600088   -2.303015
C       -5.135307    0.587438    1.923417
H       -4.331569   -1.258240    1.791004
H       -6.004401   -0.884063   -2.285732
H       -6.305402   -2.595540   -2.197792
O       -5.561309    1.621972    1.405369
H       -5.112515    0.455613    3.008848
