# Supplementary material for: Theoretical Insights into the Oxidative Stress-Relieving Properties of Pinocembrin—An Isolated Flavonoid from Honey and Propolis
Source: J Phys Chem B. 2023 Oct 10;127(41):8769–79. doi: 10.1021/acs.jpcb.3c03545 (PMC10591471; doi:10.1021/acs.jpcb.3c03545)
Supplement: Supplementary file 1 — jp3c03545_si_001.zip [file jp3c03545_si_001.zip › xyz/water/PA/C7/biomolecules/Met/C5/TS.log.final.opt.xyz]

O       -2.521179    0.249918   -1.970089
O       -0.703471   -2.026431    0.891589
O        0.035521    0.385827    2.124168
O       -0.789121    4.289930   -0.344931
C       -3.084996   -1.022518   -1.592823
C       -1.953103   -1.906285   -1.118521
C       -1.207693    0.158195    0.073492
C       -4.199569   -0.811183   -0.580921
C       -1.242700   -1.285253    0.061230
C       -1.797024    0.879350   -0.993171
C       -0.493151    0.943670    1.046483
C       -1.674942    2.245369   -1.139123
C       -5.010394    0.320424   -0.689735
C       -4.459959   -1.732452    0.432057
C       -0.350436    2.316408    0.884750
C       -0.930513    3.023665   -0.211195
C       -6.056518    0.529005    0.199874
C       -5.510864   -1.524120    1.321623
C       -6.310433   -0.393907    1.210273
H       -3.505445   -1.412856   -2.516599
H       -2.286041   -2.907467   -0.858601
H       -1.223890   -1.995331   -1.928675
H       -2.159227    2.730229   -1.976283
H       -4.817820    1.042464   -1.471759
H       -3.851280   -2.618996    0.542868
H        0.213374    2.866078    1.627614
H       -6.673555    1.412312    0.104021
H       -5.697660   -2.246793    2.104492
H       -7.123772   -0.231417    1.904458
H        1.231910   -0.228352    1.824989
S        3.510372   -0.130148    2.591895
O        2.966982   -2.661756   -1.585091
N        3.703263   -0.014844   -2.074156
N        4.646322   -2.682072   -0.071297
C        2.391991   -0.137918   -0.000199
C        3.684857   -0.552391   -0.726317
C        2.301170   -0.653276    1.420046
C        3.744550   -2.067970   -0.833335
C        3.640260    1.637437    2.221517
H        1.545764   -0.533113   -0.565139
H        2.330388    0.950577   -0.024965
H        4.553837   -0.171606   -0.193407
H        2.210236   -1.736369    1.491277
H        4.697747   -3.689741   -0.077135
H        5.280329   -2.159723    0.511432
H        4.108429    1.800079    1.253754
H        4.259240    2.071662    3.002790
H        2.650026    2.087973    2.248664
C        4.125524    1.223229   -2.341934
H        3.251500   -0.544347   -2.806278
O        4.603119    1.991943   -1.505708
H        4.021717    1.503195   -3.393598
