# Supplementary material for: Theoretical Insights into the Oxidative Stress-Relieving Properties of Pinocembrin—An Isolated Flavonoid from Honey and Propolis
Source: J Phys Chem B. 2023 Oct 10;127(41):8769–79. doi: 10.1021/acs.jpcb.3c03545 (PMC10591471; doi:10.1021/acs.jpcb.3c03545)
Supplement: Supplementary file 1 — jp3c03545_si_001.zip [file jp3c03545_si_001.zip › xyz/water/PA/C7/biomolecules/Tyr/C5/TS.log.final.opt.xyz]

O        1.102869   -1.389371   -0.453232
O        2.777859    2.054357   -1.800612
O        2.122017    3.210704    0.622291
O        0.873381    0.159729    3.953740
C        2.150234   -1.469952   -1.453331
C        2.129859   -0.183785   -2.250514
C        1.755654    0.897792    0.010380
C        3.465309   -1.797762   -0.771564
C        2.260561    1.033948   -1.366698
C        1.261673   -0.355799    0.427112
C        1.845740    1.958600    1.009432
C        0.931911   -0.596501    1.738354
C        3.486731   -2.856373    0.139892
C        4.639287   -1.091269   -1.017149
C        1.635980    1.691698    2.332052
C        1.143573    0.418718    2.755163
C        4.660084   -3.199476    0.795765
C        5.818743   -1.437620   -0.359916
C        5.832125   -2.488494    0.546470
H        1.849296   -2.303033   -2.082758
H        2.911847   -0.156802   -3.005828
H        1.167022   -0.113166   -2.760182
H        0.569132   -1.569434    2.038985
H        2.576124   -3.408092    0.335320
H        4.655278   -0.268891   -1.719021
H        1.714027    2.490208    3.056588
H        4.663022   -4.021607    1.498715
H        6.723705   -0.879709   -0.558951
H        6.747602   -2.754545    1.057355
H        1.463561    3.491691   -0.168160
O       -4.886462    1.477490   -0.513217
O        0.383658    3.731700   -1.060911
N       -4.818545   -2.069312   -0.080430
N       -5.593639    0.266948    1.257529
C       -2.748843   -0.815850    0.128681
C       -4.185646   -0.805987   -0.423857
C       -1.970499    0.425694   -0.205436
C       -1.765195    1.429836    0.751643
C       -1.443848    0.609883   -1.483993
C       -4.937886    0.410702    0.104975
C       -1.028421    2.560122    0.457394
C       -0.684684    1.727700   -1.787788
C       -0.426389    2.723216   -0.811413
H       -2.797771   -0.946408    1.211618
H       -2.252798   -1.689412   -0.296825
H       -4.160163   -0.702432   -1.507344
H       -2.187081    1.305680    1.742557
H       -1.603250   -0.150685   -2.239713
H       -0.855178    3.318904    1.209876
H       -0.249440    1.852335   -2.771507
H       -6.078050    1.059028    1.650917
H       -5.645336   -0.622157    1.727490
C       -5.905669   -2.525876   -0.711621
H       -4.501813   -2.567127    0.742740
O       -6.514863   -3.546420   -0.393131
H       -6.214436   -1.912301   -1.565175
