# Supplementary material for: Theoretical Insights into the Oxidative Stress-Relieving Properties of Pinocembrin—An Isolated Flavonoid from Honey and Propolis
Source: J Phys Chem B. 2023 Oct 10;127(41):8769–79. doi: 10.1021/acs.jpcb.3c03545 (PMC10591471; doi:10.1021/acs.jpcb.3c03545)
Supplement: Supplementary file 1 — jp3c03545_si_001.zip [file jp3c03545_si_001.zip › xyz/water/PA/C7/Cu_II/2x/aEA/aEA.log.final.opt.xyz]

O        4.951238    1.387657   -0.954898
O        1.224186    0.390143    0.396019
O        1.645263   -2.096321   -0.414739
O        5.608675   -2.870906   -2.820220
C        4.437776    2.041742    0.229799
C        2.924817    2.048834    0.150855
C        3.234136   -0.291169   -0.634092
C        5.019227    1.377187    1.465563
C        2.395157    0.652973    0.000697
C        4.507223    0.108369   -1.148232
C        2.834067   -1.642651   -0.891260
C        5.299137   -0.734649   -1.870269
C        6.377607    1.052790    1.466558
C        4.257715    1.100282    2.598559
C        3.616249   -2.499947   -1.614017
C        4.878296   -2.079615   -2.143169
C        6.962445    0.461272    2.578091
C        4.845080    0.508528    3.714365
C        6.195824    0.186391    3.707318
H        4.817148    3.057368    0.153471
H        2.467301    2.528450    1.012967
H        2.623543    2.607259   -0.740283
H        6.257787   -0.394573   -2.237152
H        6.976257    1.263928    0.590282
H        3.203611    1.338952    2.629424
H        3.281962   -3.513428   -1.789917
H        8.015746    0.215537    2.563872
H        4.240551    0.296932    4.585969
H        6.649590   -0.275697    4.573576
H        1.198578   -1.356132    0.040879
Cu       -0.185007    0.298880   -1.297600
O       -1.182062   -0.743157    1.526242
H       -1.525351   -0.924203    0.643216
O        1.115571    0.468823   -3.008933
H        0.885575   -0.192317   -3.670184
H        2.021144    0.259246   -2.748710
H       -0.374562   -0.243719    1.349372
O       -5.950096   -0.268921   -0.593288
O       -1.991133   -0.745736   -1.470985
O       -1.653868    1.920680   -0.816414
O       -5.571862    4.308060    0.294569
C       -5.311730   -1.554575   -0.570346
C       -4.206328   -1.554035   -1.609514
C       -3.734553    0.738478   -0.779463
C       -4.819329   -1.902134    0.824804
C       -3.198103   -0.487395   -1.278848
C       -5.137324    0.830270   -0.515879
C       -3.001058    1.950203   -0.597465
C       -5.755521    1.998811   -0.163426
C       -5.122621   -1.107484    1.928656
C       -4.068403   -3.064169    1.013220
C       -3.600589    3.127490   -0.243785
C       -5.011818    3.209075   -0.026323
C       -4.669350   -1.461255    3.196302
C       -3.620974   -3.418342    2.280200
C       -3.915831   -2.614506    3.376562
H       -6.093326   -2.251829   -0.862065
H       -3.704751   -2.515383   -1.669693
H       -4.641075   -1.326304   -2.586097
H       -6.817098    1.999455    0.042794
H       -5.713496   -0.210688    1.807337
H       -3.837855   -3.704837    0.172220
H       -3.003069    4.023919   -0.130868
H       -4.907868   -0.831130    4.042601
H       -3.040749   -4.322110    2.409142
H       -3.563180   -2.886714    4.362132
H       -1.285844    2.803333   -0.685463
