# Supplementary material for: Theoretical Insights into the Oxidative Stress-Relieving Properties of Pinocembrin—An Isolated Flavonoid from Honey and Propolis
Source: J Phys Chem B. 2023 Oct 10;127(41):8769–79. doi: 10.1021/acs.jpcb.3c03545 (PMC10591471; doi:10.1021/acs.jpcb.3c03545)
Supplement: Supplementary file 1 — jp3c03545_si_001.zip [file jp3c03545_si_001.zip › xyz/water/PA/C7/Cu_II/2x/vEA/vEA.log.final.opt.xyz]

O       -4.548437    0.210357    1.996460
O       -1.905474   -1.114062   -0.825381
O       -3.874210   -2.260342   -2.100007
O       -8.124655   -1.977053   -0.115815
C       -3.391447    1.024800    1.687961
C       -2.282666    0.116349    1.197637
C       -4.116382   -0.999031   -0.057417
C       -3.794737    2.128799    0.727377
C       -2.750333   -0.701054    0.033394
C       -5.018980   -0.542674    0.956825
C       -4.676772   -1.803306   -1.105348
C       -6.341958   -0.860721    0.947494
C       -4.947186    2.862391    1.016610
C       -3.060128    2.444051   -0.413053
C       -6.002119   -2.129579   -1.128779
C       -6.891559   -1.678858   -0.099853
C       -5.357968    3.891406    0.180506
C       -3.470821    3.478454   -1.250720
C       -4.618744    4.202760   -0.957773
H       -3.116044    1.460657    2.644426
H       -1.393267    0.673989    0.912726
H       -2.005279   -0.573093    1.999313
H       -6.994222   -0.491502    1.726719
H       -5.523174    2.621453    1.900727
H       -2.163554    1.894546   -0.665656
H       -6.392631   -2.738474   -1.932751
H       -6.252488    4.451610    0.417203
H       -2.891150    3.712323   -2.133557
H       -4.937215    5.004689   -1.609934
H       -2.962031   -1.960389   -1.913727
Cu        0.056622   -0.810394   -0.829988
O       -0.167925    0.703741   -2.169555
H        0.498289    0.663648   -2.866507
O        0.257282   -2.184858    0.671628
H        1.111195   -2.634203    0.685437
H       -0.410686   -2.877317    0.596082
H       -1.026329    0.699633   -2.610364
O        5.409487   -1.751832    0.494566
O        1.944622   -0.933687   -1.458793
O        1.284642    0.694345    0.648308
O        3.881670    0.049141    4.545053
C        5.495767   -1.414082   -0.909751
C        4.157877   -1.731426   -1.537831
C        3.262450   -0.622499    0.506123
C        5.968048    0.021873   -1.057895
C        3.031020   -1.039174   -0.824366
C        4.450663   -1.059125    1.179180
C        2.351465    0.146414    1.296460
C        4.663530   -0.852704    2.510169
C        7.003054    0.467834   -0.232972
C        5.422858    0.899602   -1.991855
C        2.547535    0.368903    2.627944
C        3.703355   -0.145724    3.304038
C        7.481144    1.767104   -0.337962
C        5.904497    2.202194   -2.098867
C        6.931498    2.639968   -1.272893
H        6.257086   -2.086068   -1.297206
H        4.123936   -1.479717   -2.595553
H        3.975498   -2.806344   -1.453186
H        5.573691   -1.210664    2.971220
H        7.431447   -0.206884    0.496477
H        4.620394    0.584294   -2.644268
H        1.838876    0.966665    3.187836
H        8.282186    2.098611    0.308988
H        5.469759    2.873597   -2.827008
H        7.301670    3.652933   -1.354979
H        0.768215    1.223760    1.269178
