# Supplementary material for: Theoretical Insights into the Oxidative Stress-Relieving Properties of Pinocembrin—An Isolated Flavonoid from Honey and Propolis
Source: J Phys Chem B. 2023 Oct 10;127(41):8769–79. doi: 10.1021/acs.jpcb.3c03545 (PMC10591471; doi:10.1021/acs.jpcb.3c03545)
Supplement: Supplementary file 1 — jp3c03545_si_001.zip [file jp3c03545_si_001.zip › xyz/water/PA/C7/Fe_III/2x/aEA/aEA.log.final.opt.xyz]

O        4.514613    1.259272    0.673271
O        1.488529    1.315641   -2.038770
O        1.507219   -1.395615   -1.991032
O        4.655321   -3.420594    0.895457
C        3.653340    2.393102    0.456192
C        3.316588    2.439163   -1.026169
C        3.003028    0.000313   -0.753958
C        2.418041    2.300828    1.342794
C        2.523452    1.204145   -1.335412
C        4.047053    0.056170    0.219614
C        2.530284   -1.305314   -1.070941
C        4.606800   -1.064408    0.766875
C        2.405978    1.471410    2.464303
C        1.270867    3.037222    1.037213
C        3.064925   -2.438117   -0.540669
C        4.149858   -2.367515    0.398182
C        1.262917    1.359913    3.249146
C        0.129642    2.931260    1.828882
C        0.118512    2.083310    2.931844
H        4.256867    3.252999    0.734529
H        2.749082    3.324216   -1.296182
H        4.248281    2.428944   -1.595102
H        5.375848   -0.965621    1.520537
H        3.286301    0.898770    2.720535
H        1.252639    3.697954    0.181619
H        2.678231   -3.409314   -0.822977
H        1.266919    0.700212    4.106687
H       -0.751386    3.506217    1.575608
H       -0.772689    1.990480    3.537837
H        1.250177   -2.317799   -2.133215
Fe        0.009985   -0.012932   -2.045993
O       -4.534179   -1.182016    0.632424
O       -1.490094   -1.324577   -2.054479
O       -1.472902    1.386316   -2.055089
O       -4.505729    3.496582    0.898316
C       -3.717332   -2.346676    0.407573
C       -3.369810   -2.391541   -1.073244
C       -2.978671    0.034639   -0.785737
C       -2.490634   -2.316096    1.310142
C       -2.533957   -1.182635   -1.370573
C       -4.022591    0.006771    0.190655
C       -2.478691    1.329219   -1.111850
C       -4.539404    1.141751    0.749862
C       -2.458564   -1.498133    2.441266
C       -1.373259   -3.100955    1.014510
C       -2.972583    2.475079   -0.571858
C       -4.043508    2.432060    0.385645
C       -1.323213   -1.448399    3.244211
C       -0.241536   -3.054328    1.822893
C       -0.208930   -2.220797    2.934871
H       -4.358243   -3.184713    0.668472
H       -2.828848   -3.292523   -1.344863
H       -4.296545   -2.346720   -1.648516
H       -5.306413    1.063203    1.507991
H       -3.316138   -0.889549    2.691461
H       -1.373521   -3.753758    0.152698
H       -2.566298    3.436030   -0.861083
H       -1.310265   -0.799577    4.109924
H        0.618227   -3.662289    1.573789
H        0.676266   -2.174110    3.554967
H       -1.186521    2.298911   -2.204727
O        0.033327   -0.001672   -4.089840
H        0.928688   -0.115244   -4.430219
H       -0.480998   -0.730701   -4.456732
O        0.030741    0.009835    0.020774
H        0.081313    0.899970    0.397226
H       -0.686969   -0.433806    0.489737
