# Supplementary material for: Theoretical Insights into the Oxidative Stress-Relieving Properties of Pinocembrin—An Isolated Flavonoid from Honey and Propolis
Source: J Phys Chem B. 2023 Oct 10;127(41):8769–79. doi: 10.1021/acs.jpcb.3c03545 (PMC10591471; doi:10.1021/acs.jpcb.3c03545)
Supplement: Supplementary file 1 — jp3c03545_si_001.zip [file jp3c03545_si_001.zip › xyz/water/PA/C7/Fe_III/2x/vEA/vEA.log.final.opt.xyz]

O       -5.605547   -0.325965    0.800406
O       -1.630827   -1.144459    1.311154
O       -1.464937   -1.511113   -1.357929
O       -5.484113   -1.222536   -3.792123
C       -4.843936    0.232769    1.891382
C       -3.764044   -0.768035    2.257417
C       -3.474646   -0.936117   -0.192444
C       -4.308245    1.602369    1.503157
C       -2.875605   -0.964992    1.068841
C       -4.886981   -0.675789   -0.301180
C       -2.818425   -1.247475   -1.423184
C       -5.558061   -0.769047   -1.481112
C       -4.971848    2.360734    0.538255
C       -3.162102    2.124978    2.102994
C       -3.454234   -1.348098   -2.611077
C       -4.878652   -1.125767   -2.693223
C       -4.489248    3.610929    0.168550
C       -2.681207    3.377326    1.732265
C       -3.339615    4.122008    0.760742
H       -5.560642    0.322432    2.703134
H       -3.174642   -0.447744    3.111051
H       -4.235645   -1.722554    2.502778
H       -6.615845   -0.548822   -1.516147
H       -5.863834    1.971039    0.067585
H       -2.631244    1.566041    2.861442
H       -2.909184   -1.604809   -3.510022
H       -5.011816    4.183148   -0.586142
H       -1.789045    3.767161    2.203703
H       -2.961835    5.092359    0.468483
H       -1.085000   -1.732912   -2.223289
Fe       -0.220980   -0.977004    0.062539
O        5.206364   -1.257163   -0.742154
O        1.175806   -0.798600   -1.193661
O        1.020130   -0.440292    1.491144
O        4.955803   -1.306690    3.933574
C        4.704324   -0.533201   -1.891739
C        3.301735   -1.022986   -2.172318
C        3.043357   -0.896567    0.293102
C        4.838042    0.959047   -1.648279
C        2.433067   -0.880150   -0.961966
C        4.461846   -1.128560    0.388830
C        2.364710   -0.766961    1.544855
C        5.100246   -1.269404    1.582054
C        6.025814    1.433593   -1.087903
C        3.836207    1.867493   -1.981912
C        2.967030   -0.899449    2.745736
C        4.383343   -1.176404    2.821341
C        6.208352    2.791740   -0.866062
C        4.021062    3.230201   -1.761305
C        5.204360    3.695399   -1.203226
H        5.367427   -0.831797   -2.698823
H        2.844825   -0.512072   -3.016000
H        3.339381   -2.089347   -2.412364
H        6.166849   -1.443769    1.603222
H        6.808315    0.733902   -0.825120
H        2.905646    1.532434   -2.419022
H        2.404544   -0.783826    3.663053
H        7.133926    3.145532   -0.432475
H        3.235077    3.924462   -2.025896
H        5.345718    4.753914   -1.031916
H        0.629850   -0.352867    2.376236
O        0.272640   -2.854435    0.331538
H       -0.334069   -3.317429    0.926796
H        0.291672   -3.349570   -0.499663
O       -0.697258    0.907708   -0.222977
H       -0.838528    1.394998    0.602042
H       -0.020783    1.383038   -0.726015
