# Supplementary material for: Theoretical Insights into the Oxidative Stress-Relieving Properties of Pinocembrin—An Isolated Flavonoid from Honey and Propolis
Source: J Phys Chem B. 2023 Oct 10;127(41):8769–79. doi: 10.1021/acs.jpcb.3c03545 (PMC10591471; doi:10.1021/acs.jpcb.3c03545)
Supplement: Supplementary file 1 — jp3c03545_si_001.zip [file jp3c03545_si_001.zip › xyz/water/PA/C7/HAT/C5/TS/TS.log.final.opt.xyz]

O       -0.407260   -2.111468    1.017690
O        0.223121    1.775065    2.042102
O        2.519860    1.739011    0.718592
O        3.388160   -2.200070   -1.704088
C       -1.486571   -1.283569    1.474583
C       -0.921720   -0.279196    2.470455
C        0.984937   -0.110841    0.854990
C       -2.187072   -0.640008    0.282884
C        0.035672    0.619368    1.737484
C        0.680013   -1.464339    0.498123
C        2.181561    0.486926    0.341357
C        1.471019   -2.171827   -0.363712
C       -2.180052   -1.288145   -0.951112
C       -2.887585    0.556375    0.417484
C        2.978613   -0.210101   -0.516478
C        2.653112   -1.572211   -0.911851
C       -2.847878   -0.737723   -2.039760
C       -3.558615    1.113269   -0.671645
C       -3.544606    0.465637   -1.908727
H       -2.158305   -1.970634    1.975989
H       -1.687224    0.308294    2.958018
H       -0.369387   -0.849990    3.222672
H        1.215002   -3.188197   -0.641726
H       -1.648761   -2.223168   -1.074456
H       -2.912881    1.086534    1.363017
H        3.886239    0.234910   -0.912852
H       -2.838324   -1.244620   -2.992790
H       -4.088440    2.040070   -0.557351
H       -4.061621    0.888333   -2.746693
H        2.348691    2.390969   -0.242475
O        1.822008    3.246161   -1.206478
O        0.395149    2.559311   -1.228894
H        0.561739    1.561729   -1.747199
