# Supplementary material for: Theoretical Insights into the Oxidative Stress-Relieving Properties of Pinocembrin—An Isolated Flavonoid from Honey and Propolis
Source: J Phys Chem B. 2023 Oct 10;127(41):8769–79. doi: 10.1021/acs.jpcb.3c03545 (PMC10591471; doi:10.1021/acs.jpcb.3c03545)
Supplement: Supplementary file 1 — jp3c03545_si_001.zip [file jp3c03545_si_001.zip › xyz/water/PA/C7/RAF/OOH/C1p/C1p.log.final.opt.xyz]

O       -0.012805   -0.699212    1.474922
O        1.295101    2.941499    0.136460
O        3.411328    1.783469   -0.836541
O        3.776779   -2.879255   -0.237363
C       -0.993669    0.325102    1.259189
C       -0.356492    1.705302    1.325004
C        1.660380    0.625253    0.326842
C       -1.835528    0.044707   -0.018991
C        0.916694    1.816388    0.534418
C        1.170736   -0.624537    0.788226
C        2.908328    0.613107   -0.360237
C        1.861712   -1.790483    0.611151
C       -2.149872   -1.414742   -0.123126
C       -3.058450    0.910480   -0.009119
C        3.619593   -0.543281   -0.549461
C        3.125312   -1.793532   -0.065390
C       -3.423335   -1.885714   -0.105688
C       -4.313104    0.390021    0.004844
C       -4.529430   -1.007718   -0.020994
H       -1.688981    0.206173    2.085845
H       -1.046446    2.479098    0.996424
H       -0.095674    1.914417    2.365945
H       -1.306124   -2.084773   -0.213276
H       -2.904056    1.981155   -0.016000
H        4.565415   -0.514607   -1.073597
H       -3.598573   -2.951293   -0.172575
H       -5.165485    1.056228    0.023014
H       -5.534665   -1.400641   -0.007988
H        2.763515    2.487883   -0.604560
H        1.451860   -2.723015    0.974425
O       -0.961898    0.439084   -1.117383
O       -1.632365    0.199617   -2.346531
H       -2.067176    1.045649   -2.526172
