# Supplementary material for: Theoretical Insights into the Oxidative Stress-Relieving Properties of Pinocembrin—An Isolated Flavonoid from Honey and Propolis
Source: J Phys Chem B. 2023 Oct 10;127(41):8769–79. doi: 10.1021/acs.jpcb.3c03545 (PMC10591471; doi:10.1021/acs.jpcb.3c03545)
Supplement: Supplementary file 1 — jp3c03545_si_001.zip [file jp3c03545_si_001.zip › xyz/water/PA/C7/RAF/OOH/C2p/C2p.log.final.opt.xyz]

O       -0.057984    0.567402   -1.627018
O        1.884294   -2.824680   -0.415589
O        3.495081   -1.352703    1.000017
O        2.907144    3.318870    0.772404
C       -0.797888   -0.673210   -1.513518
C        0.153504   -1.833135   -1.734029
C        1.693621   -0.478421   -0.324657
C       -1.538533   -0.690093   -0.197638
C        1.303113   -1.773799   -0.766681
C        1.013144    0.685241   -0.778730
C        2.810597   -0.272686    0.536825
C        1.402893    1.945671   -0.422429
C       -2.239878    0.583794    0.168189
C       -1.609030   -1.778987    0.617666
C        3.218939    0.982177    0.906544
C        2.534691    2.144667    0.434862
C       -2.977735    0.535355    1.462080
C       -2.342431   -1.759507    1.826359
C       -3.022106   -0.586659    2.226281
H       -1.512857   -0.622826   -2.331297
H       -0.349631   -2.794197   -1.659196
H        0.569319   -1.750655   -2.741616
H       -1.537938    1.422683    0.154974
H       -1.092519   -2.691463    0.352113
H        4.072244    1.099847    1.560918
H       -3.488652    1.438621    1.767576
H       -2.379309   -2.645654    2.441476
H       -3.578132   -0.586373    3.154215
H        3.073260   -2.149692    0.604558
H        0.851302    2.803823   -0.781753
O       -3.165468    0.843379   -0.937755
O       -3.546382    2.210443   -0.888768
H       -4.377963    2.191753   -0.395039
