# Supplementary material for: Theoretical Insights into the Oxidative Stress-Relieving Properties of Pinocembrin—An Isolated Flavonoid from Honey and Propolis
Source: J Phys Chem B. 2023 Oct 10;127(41):8769–79. doi: 10.1021/acs.jpcb.3c03545 (PMC10591471; doi:10.1021/acs.jpcb.3c03545)
Supplement: Supplementary file 1 — jp3c03545_si_001.zip [file jp3c03545_si_001.zip › xyz/water/PA/C7/RAF/OOH/C3p/C3p.log.final.opt.xyz]

O       -0.546617   -0.177769    1.948545
O       -1.630446   -2.703063   -1.097761
O       -3.090772   -0.800961   -2.101160
O       -3.404442    3.199553    0.370033
C        0.303476   -1.279767    1.596768
C       -0.525753   -2.410203    1.001274
C       -1.802465   -0.582435   -0.087902
C        1.442883   -0.844508    0.694841
C       -1.343958   -1.925229   -0.159734
C       -1.442222    0.252867    1.004286
C       -2.720730   -0.040970   -1.036253
C       -1.966623    1.505163    1.168561
C        1.568493    0.426431    0.237306
C        2.415812   -1.828773    0.357601
C       -3.251461    1.213406   -0.895610
C       -2.905412    2.033017    0.223787
C        2.700548    0.847565   -0.635329
C        3.501381   -1.501764   -0.480563
C        3.651665   -0.245314   -0.981005
H        0.726650   -1.610203    2.542594
H        0.104018   -3.237931    0.684294
H       -1.220435   -2.779703    1.760244
H        0.854575    1.194775    0.497323
H        2.330535   -2.828399    0.758410
H       -3.950189    1.589341   -1.630802
H        2.325280    1.343271   -1.535571
H        4.221765   -2.270186   -0.727327
H        4.479285   -0.000864   -1.632543
H       -2.635094   -1.668983   -2.005418
H       -1.656494    2.115329    2.005869
O        3.381805    1.901331    0.125151
O        4.236305    2.610548   -0.763380
H        5.099634    2.199527   -0.616657
