# Supplementary material for: Theoretical Insights into the Oxidative Stress-Relieving Properties of Pinocembrin—An Isolated Flavonoid from Honey and Propolis
Source: J Phys Chem B. 2023 Oct 10;127(41):8769–79. doi: 10.1021/acs.jpcb.3c03545 (PMC10591471; doi:10.1021/acs.jpcb.3c03545)
Supplement: Supplementary file 1 — jp3c03545_si_001.zip [file jp3c03545_si_001.zip › xyz/water/PA/C7/RAF/OOH/C4/C4.log.final.opt.xyz]

O       -0.063796    0.283033   -1.950089
O       -0.310154   -1.828926    1.376321
O        1.870363   -0.570108    2.307127
O        3.207959    3.179862   -0.230422
C       -1.130033   -0.605681   -1.561905
C       -0.517103   -1.888227   -1.016506
C        1.024644   -0.269631    0.129891
C       -2.114545    0.083618   -0.632697
C        0.378768   -1.627213    0.179028
C        0.837412    0.566537   -0.953763
C        1.887621    0.150140    1.252427
C        1.582584    1.726941   -1.077206
C       -2.070061    1.457642   -0.406487
C       -3.133795   -0.665224   -0.041509
C        2.653747    1.307840    1.104077
C        2.546605    2.115416   -0.046153
C       -3.014979    2.068621    0.413269
C       -4.079886   -0.053900    0.771178
C       -4.020322    1.316242    1.006993
H       -1.636553   -0.834253   -2.496794
H       -1.280937   -2.608530   -0.733387
H        0.080612   -2.318791   -1.818427
H        1.458269    2.370012   -1.937056
H       -1.302883    2.061141   -0.870446
H       -3.196555   -1.730871   -0.217304
H        3.303759    1.618962    1.910696
H       -2.962564    3.135575    0.583484
H       -4.862784   -0.649174    1.221525
H       -4.753390    1.791746    1.644401
H        0.302486   -1.499449    2.067618
O        1.423074   -2.647856    0.239436
O        2.340992   -2.449944   -0.822570
H        2.119096   -3.163582   -1.436565
