# Supplementary material for: Theoretical Insights into the Oxidative Stress-Relieving Properties of Pinocembrin—An Isolated Flavonoid from Honey and Propolis
Source: J Phys Chem B. 2023 Oct 10;127(41):8769–79. doi: 10.1021/acs.jpcb.3c03545 (PMC10591471; doi:10.1021/acs.jpcb.3c03545)
Supplement: Supplementary file 1 — jp3c03545_si_001.zip [file jp3c03545_si_001.zip › xyz/water/PA/C7/RAF/OOH/C4a/C4a.log.final.opt.xyz]

O       -0.284382    0.169915   -1.724122
O        0.696043   -2.591644    1.123135
O        2.150105   -0.818788    2.286443
O        2.410203    3.446577    0.299841
C       -1.250384   -0.872426   -1.423483
C       -0.525771   -2.078643   -0.864201
C        0.893724   -0.392437    0.304795
C       -2.355690   -0.305056   -0.563547
C        0.387800   -1.717015    0.271813
C        0.526825    0.548032   -0.688764
C        1.781413    0.052289    1.319621
C        1.019340    1.819847   -0.702189
C       -3.178747    0.674837   -1.119714
C       -2.580743   -0.709727    0.752067
C        2.283106    1.330210    1.338072
C        1.942758    2.269647    0.314370
C       -4.201045    1.249800   -0.374852
C       -3.604408   -0.134777    1.498994
C       -4.414720    0.847129    0.939878
H       -1.667721   -1.115777   -2.397797
H       -1.217868   -2.850626   -0.528969
H        0.101124   -2.510534   -1.650093
H        0.731387    2.511586   -1.482425
H       -3.015810    0.986610   -2.145095
H       -1.970672   -1.477375    1.209986
H        2.966454    1.628783    2.122380
H       -4.831004    2.007116   -0.822032
H       -3.767772   -0.457974    2.518550
H       -5.210113    1.291345    1.523446
H        1.710194   -1.679272    2.064695
O        2.961182   -1.506544   -1.120019
O        3.647979   -0.429297   -1.401964
H        3.182000    0.014113   -2.136332
