# Supplementary material for: Theoretical Insights into the Oxidative Stress-Relieving Properties of Pinocembrin—An Isolated Flavonoid from Honey and Propolis
Source: J Phys Chem B. 2023 Oct 10;127(41):8769–79. doi: 10.1021/acs.jpcb.3c03545 (PMC10591471; doi:10.1021/acs.jpcb.3c03545)
Supplement: Supplementary file 1 — jp3c03545_si_001.zip [file jp3c03545_si_001.zip › xyz/water/PA/C7/RAF/OOH/C4p/C4p.log.final.opt.xyz]

O       -0.922333    0.153458    2.058593
O       -1.468571   -2.887278   -0.622841
O       -2.864408   -1.276512   -2.110464
O       -3.609232    3.076728   -0.462019
C        0.110345   -0.849959    1.899013
C       -0.537844   -2.146099    1.452165
C       -1.849543   -0.638692   -0.030884
C        1.182631   -0.319342    0.979210
C       -1.307582   -1.938263    0.176738
C       -1.669237    0.391847    0.933692
C       -2.659005   -0.324264   -1.162176
C       -2.242788    1.624488    0.801521
C        1.629591    1.019612    1.169988
C        1.780863   -1.098925   -0.039298
C       -3.243196    0.905793   -1.315199
C       -3.065570    1.928789   -0.333049
C        2.610529    1.560540    0.409477
C        2.763924   -0.594904   -0.834133
C        3.290549    0.788410   -0.666749
H        0.517597   -0.964919    2.902061
H        0.189583   -2.944248    1.323758
H       -1.250108   -2.460246    2.219276
H        1.161315    1.616833    1.941430
H        1.454154   -2.116865   -0.201832
H       -3.853527    1.108199   -2.185051
H        2.937669    2.579275    0.565726
H        3.198975   -1.201983   -1.616219
H        3.267417    1.336399   -1.613327
H       -2.400268   -2.089681   -1.803923
H       -2.073808    2.383772    1.552872
O        4.703040    0.761189   -0.273539
O        5.472275    0.358359   -1.399328
H        5.602831   -0.588270   -1.249893
