# Supplementary material for: Theoretical Insights into the Oxidative Stress-Relieving Properties of Pinocembrin—An Isolated Flavonoid from Honey and Propolis
Source: J Phys Chem B. 2023 Oct 10;127(41):8769–79. doi: 10.1021/acs.jpcb.3c03545 (PMC10591471; doi:10.1021/acs.jpcb.3c03545)
Supplement: Supplementary file 1 — jp3c03545_si_001.zip [file jp3c03545_si_001.zip › xyz/water/PA/C7/RAF/OOH/C5/C5.log.final.opt.xyz]

O        0.635265    0.519315    1.933971
O       -0.566612   -2.770140   -0.173674
O       -1.874429   -1.030885   -1.811237
O       -2.414961    3.336865   -0.228183
C        1.593203   -0.542346    1.673623
C        0.849400   -1.853556    1.533413
C       -0.785808   -0.476902    0.284730
C        2.444246   -0.145689    0.479490
C       -0.214104   -1.749935    0.470631
C       -0.375415    0.633417    1.037269
C       -1.973281   -0.318701   -0.608655
C       -0.943855    1.898819    0.936271
C        2.937522    1.159894    0.423677
C        2.767841   -1.033904   -0.543527
C       -2.328977    1.093229   -0.902418
C       -1.923087    2.180853   -0.046766
C        3.733835    1.570750   -0.636689
C        3.568834   -0.622107   -1.606109
C        4.051875    0.678808   -1.657223
H        2.210721   -0.554236    2.567820
H        1.525201   -2.676404    1.313138
H        0.348998   -2.075918    2.479181
H       -0.566022    2.696440    1.560047
H        2.693659    1.855988    1.215391
H        2.403757   -2.051734   -0.530197
H       -2.995231    1.292578   -1.729395
H        4.107799    2.585297   -0.666003
H        3.809018   -1.322034   -2.394968
H        4.671719    0.997295   -2.484420
H       -1.476254   -1.888359   -1.569630
O       -3.049743   -0.908280    0.204167
O       -4.283376   -0.849462   -0.507914
H       -4.715892   -0.073986   -0.124310
