# Supplementary material for: Theoretical Insights into the Oxidative Stress-Relieving Properties of Pinocembrin—An Isolated Flavonoid from Honey and Propolis
Source: J Phys Chem B. 2023 Oct 10;127(41):8769–79. doi: 10.1021/acs.jpcb.3c03545 (PMC10591471; doi:10.1021/acs.jpcb.3c03545)
Supplement: Supplementary file 1 — jp3c03545_si_001.zip [file jp3c03545_si_001.zip › xyz/water/PA/C7/RAF/OOH/C5p/C5p.log.final.opt.xyz]

O        0.941686   -0.663061    1.963510
O        0.896009    2.978642    0.103536
O        2.536352    2.043051   -1.688762
O        4.029913   -2.393413   -1.132380
C       -0.254238    0.148258    2.032600
C        0.135689    1.607751    1.908305
C        1.682741    0.758491    0.151599
C       -1.252228   -0.352289    1.005165
C        0.916857    1.851287    0.646202
C        1.694131   -0.491416    0.830124
C        2.511903    0.869249   -1.002891
C        2.462715   -1.541767    0.414277
C       -1.487274   -1.756633    0.963077
C       -1.913742    0.476963    0.158734
C        3.291677   -0.170869   -1.436992
C        3.304543   -1.418240   -0.739804
C       -2.394624   -2.301667    0.031945
C       -2.909887   -0.025301   -0.829393
C       -3.072531   -1.505898   -0.839731
H       -0.647774   -0.048360    3.026872
H       -0.729607    2.266026    1.943295
H        0.786069    1.864363    2.748562
H       -0.964347   -2.402893    1.652256
H       -1.756625    1.546271    0.166038
H        3.910344   -0.049622   -2.316028
H       -2.548146   -3.372414    0.014319
H       -3.761750   -1.927364   -1.558540
H        1.941696    2.665750   -1.211787
H        2.437098   -2.478132    0.954760
H       -2.677824    0.353179   -1.829178
O       -4.167101    0.631390   -0.454460
O       -5.070564    0.520673   -1.546803
H       -5.613883   -0.242580   -1.307002
