# Supplementary material for: Theoretical Insights into the Oxidative Stress-Relieving Properties of Pinocembrin—An Isolated Flavonoid from Honey and Propolis
Source: J Phys Chem B. 2023 Oct 10;127(41):8769–79. doi: 10.1021/acs.jpcb.3c03545 (PMC10591471; doi:10.1021/acs.jpcb.3c03545)
Supplement: Supplementary file 1 — jp3c03545_si_001.zip [file jp3c03545_si_001.zip › xyz/water/PA/C7/RAF/OOH/C6/C6.log.final.opt.xyz]

O       -0.708281   -0.362915    1.982830
O       -0.304704    2.967875   -0.344249
O        1.753471    1.845633   -1.550287
O        3.147479   -2.346588    0.155833
C       -1.875723    0.417041    1.638763
C       -1.449083    1.859256    1.442455
C        0.489410    0.833542    0.254945
C       -2.568966   -0.211802    0.440445
C       -0.401860    1.949217    0.368755
C        0.317370   -0.297834    1.085035
C        1.571455    0.835187   -0.651505
C        1.185278   -1.383832    1.055449
C       -2.557450   -1.601308    0.300965
C       -3.250728    0.554747   -0.503159
C        2.585676   -0.219993   -0.689971
C        2.294221   -1.402828    0.204738
C       -3.209566   -2.210466   -0.763317
C       -3.906597   -0.057210   -1.568157
C       -3.887071   -1.439355   -1.703116
H       -2.515739    0.335814    2.513848
H       -2.286653    2.509946    1.206456
H       -0.998578    2.216346    2.372683
H        0.998382   -2.229804    1.702842
H       -2.032169   -2.207065    1.026823
H       -3.280621    1.632174   -0.422664
H        2.808440   -0.545584   -1.710841
H       -3.188730   -3.287784   -0.858627
H       -4.428626    0.552180   -2.293548
H       -4.393725   -1.913047   -2.532981
H        1.056710    2.511772   -1.367504
O        3.864502    0.364517   -0.200872
O        4.944424   -0.465836   -0.644029
H        4.667993   -1.342606   -0.304247
