# Supplementary material for: Theoretical Insights into the Oxidative Stress-Relieving Properties of Pinocembrin—An Isolated Flavonoid from Honey and Propolis
Source: J Phys Chem B. 2023 Oct 10;127(41):8769–79. doi: 10.1021/acs.jpcb.3c03545 (PMC10591471; doi:10.1021/acs.jpcb.3c03545)
Supplement: Supplementary file 1 — jp3c03545_si_001.zip [file jp3c03545_si_001.zip › xyz/water/PA/C7/RAF/OOH/C6p/C6p.log.final.opt.xyz]

O        0.491031   -0.393248    1.895273
O        0.361958    2.783289   -0.691272
O        2.564167    1.932944   -1.783827
O        4.582093   -1.877715    0.122047
C       -0.776070    0.180544    1.527188
C       -0.577210    1.653150    1.196934
C        1.464317    0.835421    0.045765
C       -1.418528   -0.624338    0.418246
C        0.432143    1.813501    0.096368
C        1.500805   -0.237178    0.979227
C        2.552842    0.924996   -0.871603
C        2.529578   -1.135118    1.018764
C       -1.036163   -1.900636    0.131654
C       -2.554562    0.015537   -0.317051
C        3.592626    0.032904   -0.852221
C        3.624620   -1.033188    0.099115
C       -1.679292   -2.663067   -0.867990
C       -3.177510   -0.842485   -1.364457
C       -2.752745   -2.109604   -1.603956
H       -1.382955    0.097817    2.426922
H       -1.510756    2.141157    0.927017
H       -0.179229    2.153076    2.083783
H       -0.215853   -2.345170    0.678099
H        4.401609    0.132977   -1.563281
H       -1.349944   -3.672060   -1.064564
H       -3.235050   -2.705157   -2.367526
H        1.762827    2.480064   -1.615726
H        2.510702   -1.947971    1.731931
H       -3.991653   -0.409917   -1.930167
H       -2.251562    0.975641   -0.746807
O       -3.529931    0.351990    0.725143
O       -4.435064    1.310930    0.198046
H       -5.181271    0.771379   -0.098866
