# Supplementary material for: Theoretical Insights into the Oxidative Stress-Relieving Properties of Pinocembrin—An Isolated Flavonoid from Honey and Propolis
Source: J Phys Chem B. 2023 Oct 10;127(41):8769–79. doi: 10.1021/acs.jpcb.3c03545 (PMC10591471; doi:10.1021/acs.jpcb.3c03545)
Supplement: Supplementary file 1 — jp3c03545_si_001.zip [file jp3c03545_si_001.zip › xyz/water/PA/C7/RAF/OOH/C7/C7.log.final.opt.xyz]

O        0.473601   -0.099478   -2.025316
O        0.637123    3.085454    0.509617
O       -1.398026    2.150791    1.841416
O       -2.540386   -2.153946    0.794118
C        1.756071    0.466232   -1.678653
C        1.546320    1.939654   -1.378761
C       -0.437067    1.080968   -0.101850
C        2.389702   -0.332696   -0.553556
C        0.575247    2.105606   -0.247787
C       -0.470600   -0.037816   -1.022265
C       -1.408849    1.136720    0.928128
C       -1.396243   -1.005189   -0.944106
C        2.249680   -1.722474   -0.556903
C        3.125366    0.269606    0.465263
C       -2.377877    0.176975    1.033446
C       -2.460346   -1.009219    0.117197
C        2.833041   -2.493749    0.438954
C        3.712816   -0.505402    1.462563
C        3.567724   -1.886203    1.453659
H        2.348741    0.355709   -2.583074
H        2.472166    2.460269   -1.148131
H        1.105062    2.408270   -2.262326
H       -1.373276   -1.845795   -1.624802
H        1.677637   -2.198906   -1.341837
H        3.255371    1.342529    0.495855
H       -3.100498    0.234671    1.836063
H        2.714017   -3.568724    0.423896
H        4.280345   -0.023336    2.247039
H        4.021407   -2.486240    2.230796
H       -0.659026    2.748997    1.606665
O       -3.686959   -0.782336   -0.754749
O       -4.855713   -0.785463    0.060302
H       -5.008967    0.154319    0.224785
