# Supplementary material for: Theoretical Insights into the Oxidative Stress-Relieving Properties of Pinocembrin—An Isolated Flavonoid from Honey and Propolis
Source: J Phys Chem B. 2023 Oct 10;127(41):8769–79. doi: 10.1021/acs.jpcb.3c03545 (PMC10591471; doi:10.1021/acs.jpcb.3c03545)
Supplement: Supplementary file 1 — jp3c03545_si_001.zip [file jp3c03545_si_001.zip › xyz/water/PA/C7/RAF/OOH/C8/C8.log.final.opt.xyz]

O        0.050238   -0.614881    1.674485
O       -0.854362    3.091459    0.119244
O        0.914432    2.700891   -1.705752
O        3.187275   -1.416218   -1.725000
C       -1.287976   -0.084758    1.770299
C       -1.207374    1.436151    1.831422
C        0.469951    1.137213    0.042447
C       -2.143150   -0.613620    0.629479
C       -0.534431    1.967744    0.596517
C        0.773152   -0.117284    0.620648
C        1.183001    1.509863   -1.135353
C        1.945504   -0.897476    0.235429
C       -1.783469   -1.787817   -0.033675
C       -3.319719    0.036428    0.256490
C        2.119618    0.681106   -1.724796
C        2.450874   -0.570234   -1.160648
C       -2.581344   -2.297254   -1.052020
C       -4.119833   -0.477089   -0.759559
C       -3.752437   -1.643572   -1.419637
H       -1.664090   -0.470711    2.714700
H       -2.186979    1.891573    1.949362
H       -0.601490    1.714727    2.697783
H       -0.877557   -2.307770    0.245431
H       -3.627704    0.944273    0.756261
H        2.570949    0.969717   -2.664344
H       -2.285886   -3.206650   -1.557971
H       -5.029144    0.040058   -1.035003
H       -4.372317   -2.039789   -2.212471
H        0.198985    3.121209   -1.159301
H        1.788219   -1.970610    0.350979
O        3.013431   -0.537468    1.214770
O        4.066732   -1.499666    1.161637
H        3.790840   -2.155362    1.817240
