# Supplementary material for: Theoretical Insights into the Oxidative Stress-Relieving Properties of Pinocembrin—An Isolated Flavonoid from Honey and Propolis
Source: J Phys Chem B. 2023 Oct 10;127(41):8769–79. doi: 10.1021/acs.jpcb.3c03545 (PMC10591471; doi:10.1021/acs.jpcb.3c03545)
Supplement: Supplementary file 1 — jp3c03545_si_001.zip [file jp3c03545_si_001.zip › xyz/water/PA/C7/RAF/OOH/C8a/C8a.log.final.opt.xyz]

O       -0.101337   -0.564644    1.559510
O        0.914089    3.115597    0.031684
O        2.814887    2.028272   -1.212961
O        3.934141   -2.366390   -0.021758
C       -1.128030    0.463620    1.572243
C       -0.492057    1.841667    1.490245
C        1.239762    0.794719    0.049338
C       -2.212592    0.185143    0.548486
C        0.579513    1.955663    0.441600
C        0.769032   -0.557374    0.464768
C        2.454337    0.851232   -0.685060
C        1.895864   -1.490587    0.734437
C       -3.000303   -0.951423    0.731787
C       -2.459907    1.010327   -0.545539
C        3.311073   -0.232108   -0.823314
C        3.104136   -1.411069   -0.062176
C       -4.005423   -1.271361   -0.171358
C       -3.467643    0.692570   -1.451855
C       -4.239638   -0.448864   -1.269922
H       -1.572649    0.341514    2.556710
H       -1.247677    2.609398    1.333644
H       -0.000387    2.058056    2.442164
H       -2.817049   -1.589459    1.587877
H       -1.869338    1.901805   -0.709991
H        4.220935   -0.121896   -1.396409
H       -4.607871   -2.156502   -0.017139
H       -3.647608    1.339141   -2.300210
H       -5.022979   -0.693083   -1.974730
H        2.132094    2.694044   -0.881360
H        1.764303   -2.306386    1.430057
O        0.070364   -1.044131   -0.731982
O       -0.350626   -2.389871   -0.527073
H        0.327338   -2.900231   -0.992045
