# Supplementary material for: Theoretical Insights into the Oxidative Stress-Relieving Properties of Pinocembrin—An Isolated Flavonoid from Honey and Propolis
Source: J Phys Chem B. 2023 Oct 10;127(41):8769–79. doi: 10.1021/acs.jpcb.3c03545 (PMC10591471; doi:10.1021/acs.jpcb.3c03545)
Supplement: Supplementary file 1 — jp3c03545_si_001.zip [file jp3c03545_si_001.zip › xyz/water/PA/C7/biomolecules/His/C5/TS/TS.log.final.opt.xyz]

O        3.070079    0.933218    1.819568
O        0.606741   -1.920923    0.248727
O       -0.374565    0.075188   -1.452049
O        1.143256    4.431309   -0.631678
C        3.507433   -0.440814    1.747559
C        2.280994   -1.323246    1.819229
C        1.313460    0.355100    0.247491
C        4.367421   -0.638780    0.510218
C        1.329661   -1.015704    0.689373
C        2.160033    1.304773    0.871650
C        0.421431    0.879495   -0.748642
C        2.120261    2.654362    0.585870
C        5.216185    0.392310    0.102341
C        4.359521   -1.831626   -0.210484
C        0.358236    2.235875   -1.021135
C        1.209477    3.185082   -0.366235
C        6.037445    0.234536   -1.006427
C        5.185785   -1.990046   -1.320120
C        6.024759   -0.958949   -1.722428
H        4.116750   -0.572699    2.638276
H        2.530389   -2.380802    1.810755
H        1.756360   -1.109021    2.754492
H        2.804931    3.318438    1.096211
H        5.230359    1.322897    0.653509
H        3.713266   -2.648312    0.079857
H       -0.348800    2.581999   -1.763771
H        6.687760    1.043393   -1.311321
H        5.166449   -2.920914   -1.870671
H        6.663326   -1.082157   -2.586636
H       -1.327942   -0.294845   -0.714073
O       -5.327961    0.290124    0.920582
N       -2.025444   -2.920249    0.011300
N       -3.695463    0.902212   -1.245827
N       -3.946119   -3.587980   -0.657201
N       -3.797230    1.133178    2.355764
C       -2.242998   -0.472407    0.163926
C       -3.110776    0.760574    0.068173
C       -2.809264   -1.784452   -0.118447
C       -4.201077    0.717283    1.155447
C       -4.032372   -2.221690   -0.550125
C       -2.726325   -3.990413   -0.319311
H       -1.618237   -0.465730    1.055359
H       -2.473838    1.624246    0.270738
H       -1.035022   -2.893914    0.255492
H       -4.938938   -1.688934   -0.766188
H       -2.374724   -5.006113   -0.318844
H       -2.871645    1.506651    2.493191
H       -4.434448    1.091990    3.136254
H       -4.693727   -4.204663   -0.947638
C       -4.416213    1.984178   -1.552654
H       -3.566221    0.184599   -1.943526
O       -4.623642    2.903864   -0.761131
H       -4.805982    1.988884   -2.573485
